# Supplementary material for: 7-Hy­droxy-4-methyl-8-(3-methyl­benzo­yl)-2H-chromen-2-one ethanol monosolvate
Source: Acta Crystallogr Sect E Struct Rep Online. 2011 Nov 9;67(Pt 12):o3253. doi: 10.1107/S1600536811046630 (PMC3238909; doi:10.1107/S1600536811046630)
Supplement: Supplementary file 1 [file e-67-o3253-sup1.cif]

##############################################################################
#                                                                            #
# This CIF contains the data in a paper accepted for publication in          #
# Acta Crystallographica Section E. It conforms to the requirements of       #
# Notes for Authors for Acta Crystallographica Section E, and has been       #
# peer reviewed under the auspices of the IUCr Commission on Journals.       #
#                                                                            #
# Full details of the Crystallographic Information File format               #
# are given in the paper "The Crystallographic Information File (CIF):       #
# a New Standard Archive File for Crystallography" by S. R. Hall, F. H.      #
# Allen and I. D. Brown [Acta Cryst. (1991), A47, 655-685].                  #
#                                                                            #
# The current version of the core CIF dictionary is obtainable from          #
# ftp://ftp.iucr.org/pub/cif_core.dic.                                       #
#                                                                            #
# Software is freely available for graphical display of the structure(s)     #
# in this CIF. For information consult the CIF software page                 #
# http://www.iucr.org/resources/cif/software.                                #
#                                                                            #
# This file may be used for bona fide research purposes within the           #
# scientific community so long as proper attribution is given to the journal # 
# article from which it was obtained.                                        #
#                                                                            #
##############################################################################
data_I
_audit_creation_method     SHELXL-97
_chemical_name_systematic
;
7-Hydroxy-4-methyl-8-(3-methylbenzoyl)-2<i>H</i>-chromen-2-one
ethanol monosolvate
;
_chemical_name_common     ?
_chemical_formula_moiety     'C18 H14 O4, C2 H6 O'
_chemical_formula_sum     'C20 H20 O5'
_chemical_formula_iupac     'C18 H14 O4, C2 H6 O'
_chemical_formula_weight     340.36
_chemical_melting_point     ?
_symmetry_cell_setting     monoclinic
_symmetry_space_group_name_H-M     'P 21/c'
_symmetry_space_group_name_Hall     '-P 2ybc'
loop_
    _symmetry_equiv_pos_as_xyz
    'x, y, z'
    '-x, y+1/2, -z+1/2'
    '-x, -y, -z'
    'x, -y-1/2, z-1/2'
_cell_length_a     12.4562(6)
_cell_length_b     10.0341(5)
_cell_length_c     14.8999(7)
_cell_angle_alpha     90.00
_cell_angle_beta     111.980(3)
_cell_angle_gamma     90.00
_cell_volume     1726.93(14)
_cell_formula_units_Z     4
_cell_measurement_reflns_used     1087
_cell_measurement_theta_min     2.542
_cell_measurement_theta_max     27.75
_cell_measurement_temperature     298(2)
_exptl_crystal_description     prism
_exptl_crystal_colour     colourless
_exptl_crystal_size_max     0.30
_exptl_crystal_size_mid     0.25
_exptl_crystal_size_min     0.20
_exptl_crystal_density_diffrn     1.309
_exptl_crystal_density_meas     ?
_exptl_crystal_density_method     'not measured'
_exptl_crystal_F_000     720
_exptl_absorpt_coefficient_mu     0.094
_exptl_absorpt_correction_type     multi-scan
_exptl_absorpt_process_details     '(SADABS; Bruker, 2001)'
_exptl_absorpt_correction_T_min     0.9724
_exptl_absorpt_correction_T_max     0.9815
_exptl_special_details     ?
_diffrn_ambient_temperature     298(2)
_diffrn_radiation_type     MoK\a
_diffrn_radiation_wavelength     0.71073
_diffrn_radiation_source     'fine-focus sealed tube'
_diffrn_radiation_monochromator     graphite
_diffrn_measurement_device_type     'Bruker APEXII CCD area-detector'
_diffrn_measurement_method     '\f and \w'
_diffrn_detector_area_resol_mean     ?
_diffrn_reflns_number     12216
_diffrn_reflns_av_R_equivalents     0.1189
_diffrn_reflns_av_sigmaI/netI     0.0829
_diffrn_reflns_theta_min     1.76
_diffrn_reflns_theta_max     25.00
_diffrn_reflns_theta_full     25.00
_diffrn_measured_fraction_theta_max     0.997
_diffrn_measured_fraction_theta_full     0.997
_diffrn_reflns_limit_h_min     -14
_diffrn_reflns_limit_h_max     8
_diffrn_reflns_limit_k_min     -11
_diffrn_reflns_limit_k_max     8
_diffrn_reflns_limit_l_min     -15
_diffrn_reflns_limit_l_max     17
_diffrn_standards_number     ?
_diffrn_standards_interval_count     ?
_diffrn_standards_interval_time     ?
_diffrn_standards_decay_%     ?
_refine_special_details
;
Refinement of <i>F</i>^2^ against ALL reflections. The weighted <i>R</i>-factor
<i>wR</i> and goodness of fit <i>S</i> are based on <i>F</i>^2^, conventional
<i>R</i>-factors <i>R</i> are based on <i>F</i>, with <i>F</i> set to zero for
negative <i>F</i>^2^. The threshold expression of <i>F</i>^2^ >
\s(<i>F</i>^2^) is used only for calculating <i>R</i>-factors(gt) <i>etc</i>.
and is not relevant to the choice of reflections for refinement.
<i>R</i>-factors based on <i>F</i>^2^ are statistically about twice as large
as those based on <i>F</i>, and <i>R</i>- factors based on ALL data will be
even larger.
;
_reflns_number_total     3021
_reflns_number_gt     1762
_reflns_threshold_expression     I>2sigma(I)
_refine_ls_structure_factor_coef     Fsqd
_refine_ls_matrix_type     full
_refine_ls_R_factor_all     0.1085
_refine_ls_R_factor_gt     0.0570
_refine_ls_wR_factor_gt     0.1419
_refine_ls_wR_factor_ref     0.1882
_refine_ls_goodness_of_fit_ref     1.046
_refine_ls_restrained_S_all     1.046
_refine_ls_number_reflns     3021
_refine_ls_number_parameters     229
_refine_ls_number_restraints     0
_refine_ls_hydrogen_treatment     constr
_refine_ls_weighting_scheme     calc
_refine_ls_weighting_details
         'calc w=1/[\s^2^(Fo^2^)+(0.0767P)^2^+0.8164P] where P=(Fo^2^+2Fc^2^)/3'
_atom_sites_solution_hydrogens     geom
_atom_sites_solution_primary     direct
_atom_sites_solution_secondary     difmap
_refine_ls_shift/su_max     0.000
_refine_ls_shift/su_mean     0.000
_refine_diff_density_max     0.190
_refine_diff_density_min     -0.249
_refine_ls_extinction_method     none
_refine_ls_extinction_coef     ?
loop_
    _atom_type_symbol
    _atom_type_description
    _atom_type_scat_dispersion_real
    _atom_type_scat_dispersion_imag
    _atom_type_scat_source
    'C' 'C' 0.0033 0.0016
                         'International Tables Vol C Tables 4.2.6.8 and 6.1.1.4'
    'H' 'H' 0.0000 0.0000
                         'International Tables Vol C Tables 4.2.6.8 and 6.1.1.4'
    'O' 'O' 0.0106 0.0060
                         'International Tables Vol C Tables 4.2.6.8 and 6.1.1.4'
_computing_data_collection     'APEX2 (Bruker, 2007)'
_computing_cell_refinement     'SAINT (Bruker, 2007)'
_computing_data_reduction     'SAINT (Bruker, 2007)'
_computing_structure_solution     'SHELXS97 (Sheldrick, 2008)'
_computing_structure_refinement     'SHELXL97 (Sheldrick, 2008)'
_computing_molecular_graphics     'DIAMOND (Brandenburg & Berndt, 1999)'
_computing_publication_material     'SHELXL97 (Sheldrick, 2008)'
loop_
    _atom_site_type_symbol
    _atom_site_label
    _atom_site_fract_x
    _atom_site_fract_y
    _atom_site_fract_z
    _atom_site_U_iso_or_equiv
    _atom_site_adp_type
    _atom_site_calc_flag
    _atom_site_refinement_flags
    _atom_site_occupancy
    _atom_site_symmetry_multiplicity
    _atom_site_disorder_assembly
    _atom_site_disorder_group
    C C1 0.5042(3) 0.6046(3) 0.3838(2) 0.0487(8) Uani d . 1 1 . .
    C C2 0.3975(3) 0.5458(3) 0.3794(2) 0.0547(9) Uani d . 1 1 . .
    H H2 0.3386 0.6016 0.3809 0.066 Uiso calc R 1 1 . .
    C C3 0.3789(3) 0.4140(3) 0.3734(2) 0.0498(8) Uani d . 1 1 . .
    C C4 0.4702(2) 0.3271(3) 0.3715(2) 0.0439(7) Uani d . 1 1 . .
    C C5 0.4632(3) 0.1883(3) 0.3652(2) 0.0538(8) Uani d . 1 1 . .
    H H5 0.3943 0.1467 0.3595 0.065 Uiso calc R 1 1 . .
    C C6 0.5548(3) 0.1119(3) 0.3673(2) 0.0523(8) Uani d . 1 1 . .
    H H6 0.5474 0.0197 0.3626 0.063 Uiso calc R 1 1 . .
    C C7 0.6596(3) 0.1722(3) 0.3765(2) 0.0460(8) Uani d . 1 1 . .
    C C8 0.6708(2) 0.3099(3) 0.38248(19) 0.0395(7) Uani d . 1 1 . .
    C C9 0.5751(2) 0.3841(3) 0.37894(18) 0.0400(7) Uani d . 1 1 . .
    C C10 0.2669(3) 0.3553(4) 0.3712(3) 0.0717(11) Uani d . 1 1 . .
    H H10A 0.2202 0.4242 0.3828 0.108 Uiso calc R 1 1 . .
    H H10B 0.2828 0.2882 0.4205 0.108 Uiso calc R 1 1 . .
    H H10C 0.2261 0.3159 0.3090 0.108 Uiso calc R 1 1 . .
    C C11 0.7839(2) 0.3780(3) 0.3970(2) 0.0409(7) Uani d . 1 1 . .
    C C12 0.8089(2) 0.4124(3) 0.31036(19) 0.0389(7) Uani d . 1 1 . .
    C C13 0.9089(2) 0.4854(3) 0.3207(2) 0.0445(7) Uani d . 1 1 . .
    H H13 0.9614 0.5062 0.3823 0.053 Uiso calc R 1 1 . .
    C C14 0.9305(3) 0.5269(3) 0.2408(2) 0.0524(8) Uani d . 1 1 . .
    C C15 0.8528(3) 0.4895(4) 0.1505(3) 0.0639(10) Uani d . 1 1 . .
    H H15 0.8668 0.5149 0.0959 0.077 Uiso calc R 1 1 . .
    C C16 0.7554(3) 0.4160(4) 0.1391(2) 0.0637(10) Uani d . 1 1 . .
    H H16 0.7050 0.3917 0.0775 0.076 Uiso calc R 1 1 . .
    C C17 0.7327(3) 0.3784(3) 0.2191(2) 0.0489(8) Uani d . 1 1 . .
    H H17 0.6661 0.3301 0.2115 0.059 Uiso calc R 1 1 . .
    C C18 1.0332(3) 0.6147(4) 0.2514(3) 0.0744(11) Uani d . 1 1 . .
    H H18A 1.0066 0.7024 0.2278 0.112 Uiso calc R 1 1 . .
    H H18B 1.0751 0.5776 0.2147 0.112 Uiso calc R 1 1 . .
    H H18C 1.0833 0.6197 0.3184 0.112 Uiso calc R 1 1 . .
    O O1 0.59052(16) 0.51973(19) 0.38378(14) 0.0455(5) Uani d . 1 1 . .
    O O2 0.52656(19) 0.7229(2) 0.38776(17) 0.0622(7) Uani d . 1 1 . .
    O O3 0.75312(19) 0.1018(2) 0.37973(17) 0.0611(6) Uani d . 1 1 . .
    H H3 0.7378 0.0220 0.3759 0.092 Uiso calc R 1 1 . .
    O O4 0.84811(18) 0.4066(2) 0.47834(15) 0.0611(7) Uani d . 1 1 . .
    C C19 0.8207(4) 0.7597(4) 0.4184(4) 0.0976(15) Uani d . 1 1 . .
    H H19A 0.8036 0.6926 0.3680 0.117 Uiso calc R 1 1 . .
    H H19B 0.8307 0.7144 0.4785 0.117 Uiso calc R 1 1 . .
    C C20 0.9288(4) 0.8253(4) 0.4285(4) 0.0938(14) Uani d . 1 1 . .
    H H20A 0.9239 0.8584 0.3667 0.141 Uiso calc R 1 1 . .
    H H20B 0.9914 0.7626 0.4523 0.141 Uiso calc R 1 1 . .
    H H20C 0.9425 0.8981 0.4732 0.141 Uiso calc R 1 1 . .
    O O5 0.7296(2) 0.8436(2) 0.3963(3) 0.1013(11) Uani d . 1 1 . .
    H H5A 0.6743 0.8040 0.4008 0.152 Uiso calc R 1 1 . .
loop_
    _atom_site_aniso_label
    _atom_site_aniso_U_11
    _atom_site_aniso_U_22
    _atom_site_aniso_U_33
    _atom_site_aniso_U_12
    _atom_site_aniso_U_13
    _atom_site_aniso_U_23
    C1 0.0388(18) 0.049(2) 0.0555(19) 0.0084(15) 0.0140(14) 0.0061(15)
    C2 0.0376(18) 0.060(2) 0.065(2) 0.0087(16) 0.0180(15) 0.0060(17)
    C3 0.0358(17) 0.062(2) 0.0499(18) -0.0011(16) 0.0140(13) 0.0072(15)
    C4 0.0359(16) 0.049(2) 0.0452(17) -0.0037(14) 0.0129(13) 0.0039(14)
    C5 0.0417(18) 0.058(2) 0.061(2) -0.0136(16) 0.0182(15) 0.0034(16)
    C6 0.052(2) 0.0435(19) 0.062(2) -0.0063(16) 0.0216(16) 0.0020(15)
    C7 0.0421(18) 0.0450(19) 0.0511(18) 0.0015(15) 0.0177(14) 0.0041(14)
    C8 0.0384(16) 0.0392(17) 0.0408(16) -0.0007(13) 0.0148(12) 0.0016(13)
    C9 0.0401(17) 0.0388(17) 0.0398(15) -0.0019(14) 0.0135(13) 0.0038(13)
    C10 0.041(2) 0.085(3) 0.092(3) -0.0007(19) 0.0287(18) 0.011(2)
    C11 0.0358(16) 0.0378(17) 0.0459(17) 0.0044(13) 0.0117(14) 0.0010(13)
    C12 0.0319(15) 0.0361(16) 0.0486(16) 0.0030(13) 0.0149(13) -0.0006(13)
    C13 0.0358(16) 0.0409(18) 0.0566(18) 0.0009(13) 0.0170(14) -0.0052(14)
    C14 0.050(2) 0.0468(19) 0.069(2) 0.0021(15) 0.0332(17) 0.0032(16)
    C15 0.067(2) 0.075(3) 0.060(2) 0.004(2) 0.0343(19) 0.0069(18)
    C16 0.058(2) 0.083(3) 0.0475(19) -0.005(2) 0.0169(16) -0.0057(17)
    C17 0.0451(18) 0.0514(19) 0.0493(18) -0.0030(15) 0.0167(14) -0.0027(14)
    C18 0.063(2) 0.071(3) 0.103(3) -0.010(2) 0.048(2) 0.005(2)
    O1 0.0357(11) 0.0407(12) 0.0602(13) 0.0028(9) 0.0179(10) 0.0051(9)
    O2 0.0485(14) 0.0451(14) 0.0929(18) 0.0074(11) 0.0262(12) 0.0043(12)
    O3 0.0509(14) 0.0423(13) 0.0938(17) 0.0020(11) 0.0314(12) -0.0004(12)
    O4 0.0472(14) 0.0809(17) 0.0482(13) -0.0111(12) 0.0098(11) -0.0003(11)
    C19 0.097(3) 0.059(3) 0.171(5) 0.012(3) 0.088(3) 0.017(3)
    C20 0.071(3) 0.081(3) 0.131(4) 0.006(2) 0.040(3) -0.009(3)
    O5 0.0615(17) 0.0419(15) 0.203(3) 0.0025(13) 0.052(2) 0.0129(17)
_geom_special_details
;
All e.s.d.'s (except the e.s.d. in the dihedral angle between two l.s. planes)
are estimated using the full covariance matrix. The cell e.s.d.'s are taken
into account individually in the estimation of e.s.d.'s in distances, angles
and torsion angles; correlations between e.s.d.'s in cell parameters are only
used when they are defined by crystal symmetry. An approximate (isotropic)
treatment of cell e.s.d.'s is used for estimating e.s.d.'s involving l.s.
planes.
;
loop_
    _geom_bond_atom_site_label_1
    _geom_bond_atom_site_label_2
    _geom_bond_site_symmetry_2
    _geom_bond_distance
    _geom_bond_publ_flag
    C1 O2 . 1.216(4) ?
    C1 O1 . 1.372(4) ?
    C1 C2 . 1.433(4) ?
    C2 C3 . 1.340(4) ?
    C2 H2 . 0.9300 ?
    C3 C4 . 1.441(4) ?
    C3 C10 . 1.503(4) ?
    C4 C9 . 1.393(4) ?
    C4 C5 . 1.397(4) ?
    C5 C6 . 1.364(4) ?
    C5 H5 . 0.9300 ?
    C6 C7 . 1.399(4) ?
    C6 H6 . 0.9300 ?
    C7 O3 . 1.348(3) ?
    C7 C8 . 1.387(4) ?
    C8 C9 . 1.390(4) ?
    C8 C11 . 1.507(4) ?
    C9 O1 . 1.372(3) ?
    C10 H10A . 0.9600 ?
    C10 H10B . 0.9600 ?
    C10 H10C . 0.9600 ?
    C11 O4 . 1.211(3) ?
    C11 C12 . 1.478(4) ?
    C12 C17 . 1.379(4) ?
    C12 C13 . 1.403(4) ?
    C13 C14 . 1.379(4) ?
    C13 H13 . 0.9300 ?
    C14 C15 . 1.384(5) ?
    C14 C18 . 1.512(4) ?
    C15 C16 . 1.375(5) ?
    C15 H15 . 0.9300 ?
    C16 C17 . 1.376(4) ?
    C16 H16 . 0.9300 ?
    C17 H17 . 0.9300 ?
    C18 H18A . 0.9600 ?
    C18 H18B . 0.9600 ?
    C18 H18C . 0.9600 ?
    O3 H3 . 0.8200 ?
    C19 O5 . 1.352(5) ?
    C19 C20 . 1.454(6) ?
    C19 H19A . 0.9700 ?
    C19 H19B . 0.9700 ?
    C20 H20A . 0.9600 ?
    C20 H20B . 0.9600 ?
    C20 H20C . 0.9600 ?
    O5 H5A . 0.8200 ?
loop_
    _geom_angle_atom_site_label_1
    _geom_angle_atom_site_label_2
    _geom_angle_atom_site_label_3
    _geom_angle_site_symmetry_1
    _geom_angle_site_symmetry_3
    _geom_angle
    _geom_angle_publ_flag
    O2 C1 O1 . . 116.1(3) ?
    O2 C1 C2 . . 126.6(3) ?
    O1 C1 C2 . . 117.3(3) ?
    C3 C2 C1 . . 122.9(3) ?
    C3 C2 H2 . . 118.5 ?
    C1 C2 H2 . . 118.5 ?
    C2 C3 C4 . . 118.7(3) ?
    C2 C3 C10 . . 121.6(3) ?
    C4 C3 C10 . . 119.7(3) ?
    C9 C4 C5 . . 116.6(3) ?
    C9 C4 C3 . . 118.3(3) ?
    C5 C4 C3 . . 125.1(3) ?
    C6 C5 C4 . . 121.9(3) ?
    C6 C5 H5 . . 119.0 ?
    C4 C5 H5 . . 119.0 ?
    C5 C6 C7 . . 120.1(3) ?
    C5 C6 H6 . . 120.0 ?
    C7 C6 H6 . . 120.0 ?
    O3 C7 C8 . . 117.1(3) ?
    O3 C7 C6 . . 122.6(3) ?
    C8 C7 C6 . . 120.3(3) ?
    C7 C8 C9 . . 117.9(3) ?
    C7 C8 C11 . . 121.8(3) ?
    C9 C8 C11 . . 120.3(2) ?
    O1 C9 C8 . . 115.4(2) ?
    O1 C9 C4 . . 121.3(3) ?
    C8 C9 C4 . . 123.3(3) ?
    C3 C10 H10A . . 109.5 ?
    C3 C10 H10B . . 109.5 ?
    H10A C10 H10B . . 109.5 ?
    C3 C10 H10C . . 109.5 ?
    H10A C10 H10C . . 109.5 ?
    H10B C10 H10C . . 109.5 ?
    O4 C11 C12 . . 122.8(3) ?
    O4 C11 C8 . . 118.9(2) ?
    C12 C11 C8 . . 118.2(2) ?
    C17 C12 C13 . . 119.5(3) ?
    C17 C12 C11 . . 120.7(3) ?
    C13 C12 C11 . . 119.7(2) ?
    C14 C13 C12 . . 121.0(3) ?
    C14 C13 H13 . . 119.5 ?
    C12 C13 H13 . . 119.5 ?
    C13 C14 C15 . . 117.8(3) ?
    C13 C14 C18 . . 121.1(3) ?
    C15 C14 C18 . . 121.1(3) ?
    C16 C15 C14 . . 122.0(3) ?
    C16 C15 H15 . . 119.0 ?
    C14 C15 H15 . . 119.0 ?
    C15 C16 C17 . . 119.8(3) ?
    C15 C16 H16 . . 120.1 ?
    C17 C16 H16 . . 120.1 ?
    C16 C17 C12 . . 119.8(3) ?
    C16 C17 H17 . . 120.1 ?
    C12 C17 H17 . . 120.1 ?
    C14 C18 H18A . . 109.5 ?
    C14 C18 H18B . . 109.5 ?
    H18A C18 H18B . . 109.5 ?
    C14 C18 H18C . . 109.5 ?
    H18A C18 H18C . . 109.5 ?
    H18B C18 H18C . . 109.5 ?
    C1 O1 C9 . . 121.4(2) ?
    C7 O3 H3 . . 109.5 ?
    O5 C19 C20 . . 113.8(3) ?
    O5 C19 H19A . . 108.8 ?
    C20 C19 H19A . . 108.8 ?
    O5 C19 H19B . . 108.8 ?
    C20 C19 H19B . . 108.8 ?
    H19A C19 H19B . . 107.7 ?
    C19 C20 H20A . . 109.5 ?
    C19 C20 H20B . . 109.5 ?
    H20A C20 H20B . . 109.5 ?
    C19 C20 H20C . . 109.5 ?
    H20A C20 H20C . . 109.5 ?
    H20B C20 H20C . . 109.5 ?
    C19 O5 H5A . . 109.5 ?
loop_
    _geom_torsion_atom_site_label_1
    _geom_torsion_atom_site_label_2
    _geom_torsion_atom_site_label_3
    _geom_torsion_atom_site_label_4
    _geom_torsion_site_symmetry_1
    _geom_torsion_site_symmetry_2
    _geom_torsion_site_symmetry_3
    _geom_torsion_site_symmetry_4
    _geom_torsion
    _geom_torsion_publ_flag
    O2 C1 C2 C3 . . . . 178.8(3) ?
    O1 C1 C2 C3 . . . . -1.5(4) ?
    C1 C2 C3 C4 . . . . 0.2(5) ?
    C1 C2 C3 C10 . . . . 178.6(3) ?
    C2 C3 C4 C9 . . . . 1.9(4) ?
    C10 C3 C4 C9 . . . . -176.5(3) ?
    C2 C3 C4 C5 . . . . -179.9(3) ?
    C10 C3 C4 C5 . . . . 1.7(4) ?
    C9 C4 C5 C6 . . . . 0.7(4) ?
    C3 C4 C5 C6 . . . . -177.6(3) ?
    C4 C5 C6 C7 . . . . 0.4(5) ?
    C5 C6 C7 O3 . . . . 179.5(3) ?
    C5 C6 C7 C8 . . . . -0.8(4) ?
    O3 C7 C8 C9 . . . . 179.8(2) ?
    C6 C7 C8 C9 . . . . 0.0(4) ?
    O3 C7 C8 C11 . . . . -3.1(4) ?
    C6 C7 C8 C11 . . . . 177.2(3) ?
    C7 C8 C9 O1 . . . . -179.1(2) ?
    C11 C8 C9 O1 . . . . 3.6(3) ?
    C7 C8 C9 C4 . . . . 1.2(4) ?
    C11 C8 C9 C4 . . . . -176.1(2) ?
    C5 C4 C9 O1 . . . . 178.8(2) ?
    C3 C4 C9 O1 . . . . -2.8(4) ?
    C5 C4 C9 C8 . . . . -1.5(4) ?
    C3 C4 C9 C8 . . . . 176.9(3) ?
    C7 C8 C11 O4 . . . . -94.5(3) ?
    C9 C8 C11 O4 . . . . 82.6(3) ?
    C7 C8 C11 C12 . . . . 88.2(3) ?
    C9 C8 C11 C12 . . . . -94.7(3) ?
    O4 C11 C12 C17 . . . . -179.6(3) ?
    C8 C11 C12 C17 . . . . -2.4(4) ?
    O4 C11 C12 C13 . . . . -2.3(4) ?
    C8 C11 C12 C13 . . . . 174.8(2) ?
    C17 C12 C13 C14 . . . . 1.8(4) ?
    C11 C12 C13 C14 . . . . -175.5(3) ?
    C12 C13 C14 C15 . . . . -2.6(4) ?
    C12 C13 C14 C18 . . . . 175.2(3) ?
    C13 C14 C15 C16 . . . . 1.4(5) ?
    C18 C14 C15 C16 . . . . -176.3(3) ?
    C14 C15 C16 C17 . . . . 0.5(6) ?
    C15 C16 C17 C12 . . . . -1.3(5) ?
    C13 C12 C17 C16 . . . . 0.1(5) ?
    C11 C12 C17 C16 . . . . 177.4(3) ?
    O2 C1 O1 C9 . . . . -179.6(2) ?
    C2 C1 O1 C9 . . . . 0.6(4) ?
    C8 C9 O1 C1 . . . . -178.2(2) ?
    C4 C9 O1 C1 . . . . 1.5(4) ?
loop_
    _geom_hbond_atom_site_label_D
    _geom_hbond_atom_site_label_H
    _geom_hbond_atom_site_label_A
    _geom_hbond_site_symmetry_A
    _geom_hbond_distance_DH
    _geom_hbond_distance_HA
    _geom_hbond_distance_DA
    _geom_hbond_angle_DHA
    O3 H3 O5 1_545 0.82 1.82 2.629(3) 166.4
    O5 H5A O2 . 0.82 1.95 2.764(3) 169.4
    C17 H17 O2 2_645 0.93 2.54 3.398(4) 153.7
    C20 H20B O4 3_766 0.96 2.53 3.489(5) 177.0
_iucr_refine_instructions_details
;
TITL 20090416han4_01m in P 21/c
CELL  0.71073  12.4562  10.0341  14.8999   90.000  111.980   90.000
ZERR     4.00   0.0006   0.0005   0.0007    0.000    0.003    0.000
LATT   1
SYMM  - X, 1/2 + Y, 1/2 - Z
SFAC  C    H    O
UNIT  80   80   20
MERG   2
OMIT    -3.00  50.00
HTAB  O5 O2
EQIV  $1 X,-1+Y,Z
HTAB  O3 O5_$1
EQIV  $2 2-X,1-Y,1-Z
HTAB  C20 O4_$2
EQIV  $3 1-X,-1/2+Y,1/2-Z
HTAB  C17 O2_$3
FMAP   2
PLAN    1
SIZE     0.20   0.25   0.30
ACTA
BOND   $H
CONF
WPDB   2
L.S.  4
TEMP    25.00
WGHT    0.076700    0.816400
FVAR       0.26886
MOLE    1
C1    1    0.504155    0.604582    0.383752    11.00000    0.03881    0.04862 =
         0.05549    0.00613    0.01395    0.00835
C2    1    0.397489    0.545766    0.379429    11.00000    0.03758    0.06045 =
         0.06502    0.00602    0.01799    0.00870
AFIX  43
H2    2    0.338551    0.601576    0.380877    11.00000   -1.20000
AFIX   0
C3    1    0.378877    0.413973    0.373393    11.00000    0.03583    0.06205 =
         0.04988    0.00722    0.01399   -0.00108
C4    1    0.470172    0.327142    0.371489    11.00000    0.03591    0.04871 =
         0.04519    0.00387    0.01287   -0.00371
C5    1    0.463249    0.188319    0.365240    11.00000    0.04172    0.05799 =
         0.06094    0.00339    0.01821   -0.01356
AFIX  43
H5    2    0.394259    0.146733    0.359499    11.00000   -1.20000
AFIX   0
C6    1    0.554773    0.111938    0.367313    11.00000    0.05150    0.04351 =
         0.06226    0.00195    0.02160   -0.00634
AFIX  43
H6    2    0.547435    0.019711    0.362586    11.00000   -1.20000
AFIX   0
C7    1    0.659641    0.172249    0.376542    11.00000    0.04214    0.04498 =
         0.05105    0.00409    0.01769    0.00150
C8    1    0.670782    0.309858    0.382476    11.00000    0.03843    0.03918 =
         0.04076    0.00163    0.01479   -0.00066
C9    1    0.575131    0.384147    0.378938    11.00000    0.04010    0.03878 =
         0.03979    0.00379    0.01353   -0.00189
C10   1    0.266896    0.355284    0.371209    11.00000    0.04101    0.08504 =
         0.09237    0.01057    0.02866   -0.00073
AFIX 137
H10A  2    0.220224    0.424229    0.382805    11.00000   -1.50000
H10B  2    0.282831    0.288232    0.420463    11.00000   -1.50000
H10C  2    0.226116    0.315910    0.308965    11.00000   -1.50000
AFIX   0
C11   1    0.783858    0.377996    0.396981    11.00000    0.03576    0.03780 =
         0.04590    0.00102    0.01171    0.00436
C12   1    0.808949    0.412405    0.310365    11.00000    0.03192    0.03609 =
         0.04865   -0.00061    0.01494    0.00301
C13   1    0.908924    0.485425    0.320688    11.00000    0.03579    0.04094 =
         0.05659   -0.00517    0.01697    0.00094
AFIX  43
H13   2    0.961428    0.506156    0.382330    11.00000   -1.20000
AFIX   0
C14   1    0.930527    0.526921    0.240848    11.00000    0.05038    0.04681 =
         0.06934    0.00316    0.03319    0.00215
C15   1    0.852796    0.489516    0.150517    11.00000    0.06673    0.07464 =
         0.05972    0.00692    0.03429    0.00365
AFIX  43
H15   2    0.866839    0.514894    0.095875    11.00000   -1.20000
AFIX   0
C16   1    0.755436    0.415975    0.139094    11.00000    0.05766    0.08338 =
         0.04749   -0.00568    0.01687   -0.00520
AFIX  43
H16   2    0.705036    0.391692    0.077478    11.00000   -1.20000
AFIX   0
C17   1    0.732715    0.378361    0.219061    11.00000    0.04510    0.05138 =
         0.04934   -0.00268    0.01665   -0.00301
AFIX  43
H17   2    0.666143    0.330126    0.211544    11.00000   -1.20000
AFIX   0
C18   1    1.033249    0.614684    0.251424    11.00000    0.06340    0.07112 =
         0.10298    0.00502    0.04769   -0.00971
AFIX 137
H18A  2    1.006642    0.702441    0.227831    11.00000   -1.50000
H18B  2    1.075064    0.577621    0.214734    11.00000   -1.50000
H18C  2    1.083256    0.619707    0.318422    11.00000   -1.50000
AFIX   0
O1    3    0.590521    0.519727    0.383778    11.00000    0.03572    0.04072 =
         0.06016    0.00509    0.01795    0.00281
O2    3    0.526563    0.722891    0.387762    11.00000    0.04849    0.04509 =
         0.09285    0.00427    0.02615    0.00738
O3    3    0.753121    0.101804    0.379725    11.00000    0.05094    0.04230 =
         0.09379   -0.00039    0.03145    0.00204
AFIX  83
H3    2    0.737758    0.022033    0.375917    11.00000   -1.50000
AFIX   0
O4    3    0.848110    0.406611    0.478338    11.00000    0.04721    0.08092 =
         0.04820   -0.00034    0.00979   -0.01111
MOLE    2
C19   1    0.820748    0.759718    0.418356    11.00000    0.09684    0.05856 =
         0.17059    0.01660    0.08813    0.01195
AFIX  23
H19A  2    0.803570    0.692634    0.368038    11.00000   -1.20000
H19B  2    0.830721    0.714429    0.478469    11.00000   -1.20000
AFIX   0
C20   1    0.928818    0.825281    0.428514    11.00000    0.07051    0.08132 =
         0.13120   -0.00880    0.03976    0.00625
AFIX 137
H20A  2    0.923941    0.858449    0.366672    11.00000   -1.50000
H20B  2    0.991353    0.762584    0.452348    11.00000   -1.50000
H20C  2    0.942491    0.898087    0.473226    11.00000   -1.50000
AFIX   0
O5    3    0.729610    0.843644    0.396289    11.00000    0.06154    0.04189 =
         0.20293    0.01286    0.05241    0.00253
AFIX  83
H5A   2    0.674264    0.804021    0.400783    11.00000   -1.50000
HKLF    4
REM  20090416han4_01m in P 21/c
REM R1 =  0.0570 for   1762 Fo > 4sig(Fo)  and  0.1085 for all   3021 data
REM    229 parameters refined using      0 restraints
END
WGHT      0.0767      0.8164
REM Highest difference peak  0.190,  deepest hole -0.249,  1-sigma level  0.054
Q1    1   0.8104  0.6517  0.4321  11.00000  0.05    0.19
;
data_global
_journal_date_recd_electronic     2011-10-28
_journal_date_accepted     2011-11-05
_journal_name_full     'Acta Crystallographica, Section E'
_journal_year     2011
_journal_volume     67
_journal_issue     12
_journal_page_first     o3253
_journal_page_last     o3253
_journal_paper_category     QO
_journal_coeditor_code     XU5373
_publ_contact_author_name     'Shu-Ping Yang'
_publ_contact_author_address
;
College of Chemical Engineering
Huaihai Institute of Technology
Lianyungang 222005
People's Republic of China
;
_publ_contact_author_email     'spyang69320@yahoo.cn'
_publ_contact_author_fax     ?
_publ_contact_author_phone     ?
_publ_section_title
;
7-Hydroxy-4-methyl-8-(3-methylbenzoyl)-2<i>H</i>-chromen-2-one ethanol
monosolvate
;
loop_
    _publ_author_name
    _publ_author_footnote
    _publ_author_address
    'Yang, Shu-Ping' .
;
College of Chemical Engineering
Huaihai Institute of Technology
Lianyungang 222005
People's Republic of China
;
    'Han, Li-Jun' .
;
College of Mathematics and Science
Huaihai Institute of Technology
Lianyungang 222005
People's Republic of China
;
    'Chen, Xiao-Yun' .
;
College of Chemical Engineering
Huaihai Institute of Technology
Lianyungang 222005
People's Republic of China
;
    'Gao, Zhuan' .
;
College of Chemical Engineering
Huaihai Institute of Technology
Lianyungang 222005
People's Republic of China
;
