# Supplementary material for: 7-Hy­droxy-4-methyl-8-(3-methyl­benzo­yl)-2H-chromen-2-one ethanol monosolvate
Source: Acta Crystallogr Sect E Struct Rep Online. 2011 Nov 9;67(Pt 12):o3253. doi: 10.1107/S1600536811046630 (PMC3238909; doi:10.1107/S1600536811046630)
Supplement: Supplementary file 2 [file e-67-o3253-Isup2.hkl]

#
# h,k,l, Fc-squared, Fo-squared, sigma(Fo-squared) and status flag
#
data_I
_shelx_title ' 20090416han4_01m in P 21/c'
_shelx_refln_list_code          4
_shelx_F_calc_maximum      258.96
_exptl_crystal_F_000       720.00
_reflns_d_resolution_high  0.8409
 
loop_
 _symmetry_equiv_pos_as_xyz
 'x, y, z'
 '-x, y+1/2, -z+1/2'
 '-x, -y, -z'
 'x, -y-1/2, z-1/2'
 
_cell_length_a    12.4562
_cell_length_b    10.0341
_cell_length_c    14.8999
_cell_angle_alpha  90.000
_cell_angle_beta  111.980
_cell_angle_gamma  90.000
 
_shelx_F_squared_multiplier     1.000
 
loop_
 _refln_index_h
 _refln_index_k
 _refln_index_l
 _refln_F_squared_calc
 _refln_F_squared_meas
 _refln_F_squared_sigma
 _refln_observed_status
   1   0   0     6074.56     7847.89     57.41 o
   2   0   0      305.31      350.60     13.22 o
   3   0   0     3403.09     4441.34    326.73 o
   4   0   0     2485.93     2823.83    259.22 o
   5   0   0       30.47       30.73      3.56 o
   6   0   0     1246.37     1466.51    169.61 o
   7   0   0        2.17        7.63      4.41 o
   8   0   0       39.53       46.98      9.31 o
   9   0   0      312.14      320.62     43.19 o
  10   0   0      139.84      136.67     16.89 o
  11   0   0        6.97        3.58      8.54 o
  12   0   0      151.02      176.90     11.77 o
  13   0   0        0.01       -4.46     12.24 o
   1   1   0      946.12      906.28      7.82 o
   2   1   0      129.54      139.35      5.62 o
   3   1   0      817.03      962.62     34.53 o
   4   1   0      236.78      272.04     18.32 o
   5   1   0     1395.19     1732.68    111.40 o
   6   1   0      863.54      989.82     73.86 o
   7   1   0       67.94       73.66      5.69 o
   8   1   0       36.87       34.81      3.37 o
   9   1   0      102.28      116.49      5.35 o
  10   1   0     1235.83     1264.53     90.07 o
  11   1   0      282.83      278.21     21.49 o
  12   1   0       36.59       42.96      6.45 o
  13   1   0        0.46       -0.75      7.21 o
   0   2   0     1305.69     1103.44     14.48 o
   1   2   0     2345.83     2053.58     90.04 o
   2   2   0        4.05        5.97      1.70 o
   3   2   0        2.22        5.03      2.55 o
   4   2   0     3496.98     3818.21    231.02 o
   5   2   0     1486.35     1725.64     96.43 o
   6   2   0     2335.46     2688.16    196.53 o
   7   2   0      103.07      113.89      6.60 o
   8   2   0       49.85       54.34      4.28 o
   9   2   0      219.21      222.40     15.18 o
  10   2   0      128.24      126.75      7.47 o
  11   2   0       89.67      105.46      9.21 o
  12   2   0       60.21       54.09      6.78 o
  13   2   0        1.27       -5.18      8.37 o
   1   3   0    11719.85    10344.03    119.45 o
   2   3   0     1700.10     1548.15     62.03 o
   3   3   0      189.01      154.37      9.06 o
   4   3   0     4307.27     4401.94    201.21 o
   5   3   0     1542.91     1683.66     80.07 o
   6   3   0      154.69      181.00     12.33 o
   7   3   0      232.76      221.44     12.87 o
   8   3   0        1.57        0.77      2.37 o
   9   3   0       82.98       74.74      9.11 o
  10   3   0        1.78        2.74      4.23 o
  11   3   0       11.76       10.63      6.32 o
  12   3   0        2.80       -5.17      6.50 o
  13   3   0        8.70        5.70     11.27 o
   0   4   0     5301.12     4942.16     51.39 o
   1   4   0      346.36      345.17      4.90 o
   2   4   0     3122.36     2822.56     94.62 o
   3   4   0       83.71       77.34      3.30 o
   4   4   0     3463.07     3482.07    145.80 o
   5   4   0        1.90       11.48      2.12 o
   6   4   0      115.52      107.29      5.48 o
   7   4   0       15.06       10.62      4.06 o
   8   4   0      195.95      203.16     11.68 o
   9   4   0        0.09       -5.84      3.89 o
  10   4   0      164.84      160.40     15.12 o
  11   4   0        2.84        0.28     10.24 o
  12   4   0        4.91       -3.98     10.03 o
   1   5   0        0.91       -1.39      1.71 o
   2   5   0      155.61      133.48      3.93 o
   3   5   0      314.78      320.31     13.23 o
   4   5   0       73.00       72.60      3.83 o
   5   5   0       72.56       67.66      3.98 o
   6   5   0      179.71      199.10     12.27 o
   7   5   0      137.19      137.01      9.30 o
   8   5   0       57.06       58.66      6.53 o
   9   5   0       17.57       20.15      5.73 o
  10   5   0      159.44      150.59     14.18 o
  11   5   0       10.98        2.86      7.93 o
  12   5   0        0.11        5.40     11.00 o
   0   6   0       20.99       30.78      3.83 o
   1   6   0        2.75        2.77      2.12 o
   2   6   0      148.33      171.78      6.19 o
   3   6   0      833.18      744.01     21.61 o
   4   6   0      124.32      143.88     12.73 o
   5   6   0      737.25      648.79     33.20 o
   6   6   0       92.75       95.84      6.82 o
   7   6   0        2.85       -2.02      4.50 o
   8   6   0       29.93       23.97      5.79 o
   9   6   0       22.18       16.62      8.12 o
  10   6   0        1.44       -5.88      7.54 o
  11   6   0        3.78        7.05     10.31 o
   1   7   0      738.00      720.86     11.10 o
   2   7   0       64.00       64.35      5.55 o
   3   7   0        2.95        2.25      5.13 o
   4   7   0      261.08      249.45     15.56 o
   5   7   0     1665.97     1618.34     94.76 o
   6   7   0       26.73       46.78     14.25 o
   7   7   0       10.28       18.21      5.50 o
   8   7   0       39.24       40.03      8.77 o
   9   7   0        4.59        4.34      7.59 o
  10   7   0        0.60        6.55     14.94 o
  11   7   0        8.85       18.97     14.18 o
   0   8   0      342.22      319.29     14.53 o
   1   8   0       51.80       55.15      6.35 o
   2   8   0        1.72       -2.19      3.96 o
   3   8   0      134.78      146.13      7.57 o
   4   8   0       61.68       99.94     15.56 o
   5   8   0       49.09       58.39      9.40 o
   6   8   0      238.36      194.69     11.83 o
   7   8   0       61.39       80.37     11.90 o
   8   8   0        2.29        7.96      7.87 o
   9   8   0        0.77        7.24      9.03 o
  10   8   0        2.70        9.51      9.10 o
   1   9   0      210.83      205.00     21.30 o
   2   9   0        0.92       -6.88      4.59 o
   3   9   0       68.60       72.52      8.27 o
   4   9   0        0.73       -7.17      5.07 o
   5   9   0        1.58        2.69      7.17 o
   6   9   0        5.91        5.16      7.73 o
   7   9   0       10.38        6.24      8.49 o
   8   9   0       25.96       38.85      9.85 o
   9   9   0       17.04       23.24     10.29 o
   0  10   0      336.84      306.43     16.60 o
   1  10   0       16.11        4.21      5.52 o
   2  10   0       19.45       16.46      6.46 o
   3  10   0       57.76       69.46      8.61 o
   4  10   0        0.59       -8.85      8.30 o
   5  10   0        0.07        1.80      9.55 o
   6  10   0        3.11        0.32      8.53 o
   7  10   0        7.25       13.94     15.84 o
   1  11   0      130.88      131.76      9.29 o
   2  11   0        1.87       10.48      6.75 o
   3  11   0       29.84       24.62     11.62 o
   4  11   0        0.75       -8.02      9.41 o
   5  11   0       44.63       59.07     14.11 o
 -13   1   1        1.68       -2.94      5.64 o
 -12   1   1        0.09       -2.81      6.67 o
 -11   1   1      192.00      205.08     11.54 o
 -10   1   1      429.93      452.41     29.53 o
  -9   1   1     1027.25     1063.14     70.39 o
  -8   1   1       44.66       50.48      6.26 o
  -7   1   1        0.10       -1.84      2.18 o
  -6   1   1       32.14       38.37      4.34 o
  -5   1   1      725.42      892.77     58.75 o
  -4   1   1     4420.99     5039.99    258.45 o
  -3   1   1       16.80       14.85      2.37 o
  -2   1   1     9907.03    10819.49    241.09 o
  -1   1   1       76.73       56.06      3.18 o
   0   1   1     2992.74     2555.27     54.47 o
   1   1   1     6343.16     5038.28    201.27 o
   2   1   1      390.39      372.82     26.73 o
   3   1   1     1595.27     1675.67    128.36 o
   4   1   1      511.82      674.55     41.20 o
   5   1   1     1195.22     1353.63     88.13 o
   6   1   1      163.94      157.19     12.45 o
   7   1   1        2.03        1.30      2.29 o
   8   1   1        8.92        5.68      2.99 o
   9   1   1       60.69       86.30      7.61 o
  10   1   1      256.95      263.22     20.43 o
  11   1   1       12.58        9.96      5.45 o
  12   1   1        7.48        9.83      5.80 o
  13   1   1        5.01        7.39      9.73 o
 -13   2   1        1.70       -7.24      7.98 o
 -12   2   1        0.41       -1.20      8.03 o
 -11   2   1      143.94      155.08      6.68 o
 -10   2   1        4.80       -0.37      3.64 o
  -9   2   1      142.72      147.11     11.94 o
  -8   2   1      154.70      152.04     11.85 o
  -7   2   1        4.10        5.62      2.55 o
  -6   2   1      415.80      456.86     36.20 o
  -5   2   1      647.20      744.24     50.18 o
  -4   2   1       35.89       56.26      4.46 o
  -3   2   1      835.12      864.81     42.63 o
  -2   2   1    23235.43    21846.82    457.95 o
  -1   2   1       13.44       22.39      1.47 o
   0   2   1     1473.03     1322.62     23.68 o
   1   2   1      442.58      313.10     37.98 o
   2   2   1     2276.11     2098.83    116.87 o
   3   2   1      469.58      415.55     26.26 o
   4   2   1        7.50       10.08      1.54 o
   5   2   1      335.55      388.73     22.80 o
   6   2   1      112.43      136.28      9.76 o
   7   2   1      276.14      287.40     21.31 o
   8   2   1       87.98       91.32      4.23 o
   9   2   1      414.76      419.44     28.76 o
  10   2   1       72.82       75.86      6.47 o
  11   2   1       54.08       59.92      6.49 o
  12   2   1       13.81       18.39      7.83 o
  13   2   1       41.40       73.37      9.40 o
 -13   3   1        1.59        5.14      7.08 o
 -12   3   1       44.92       49.43      7.93 o
 -11   3   1        7.30        1.03      6.15 o
 -10   3   1       17.86       14.49      5.15 o
  -9   3   1       43.36       45.53      5.81 o
  -8   3   1       14.47        8.91      2.89 o
  -7   3   1       52.36       53.92      4.70 o
  -6   3   1     1079.50     1089.36     63.71 o
  -5   3   1      593.59      727.93     39.33 o
  -4   3   1      314.13      351.32     15.02 o
  -3   3   1     4659.46     4432.41    156.06 o
  -2   3   1     1607.72     1465.77     35.13 o
  -1   3   1     1866.97     1707.71     36.48 o
   0   3   1      506.91      460.41      5.20 o
   1   3   1     1303.36     1052.29     31.37 o
   2   3   1      810.79      695.04     30.20 o
   3   3   1       63.15       69.86      5.45 o
   4   3   1     1474.12     1517.61     60.65 o
   5   3   1       42.91       38.72      3.57 o
   6   3   1      728.71      751.53     44.07 o
   7   3   1      119.36      105.40      8.99 o
   8   3   1       74.76       76.60      4.29 o
   9   3   1       12.26        3.57      3.37 o
  10   3   1       46.70       44.20      7.02 o
  11   3   1      109.56      126.71     11.00 o
  12   3   1        1.08       -5.10     10.17 o
 -13   4   1        0.47        0.67     23.93 o
 -12   4   1       18.73       13.98     10.83 o
 -11   4   1        9.79        0.10      5.92 o
 -10   4   1        4.13        8.29      5.74 o
  -9   4   1       41.85       40.22      5.30 o
  -8   4   1        4.84       -1.88      4.97 o
  -7   4   1      358.95      350.24     19.69 o
  -6   4   1      477.57      480.59     24.11 o
  -5   4   1      977.47      947.74     41.34 o
  -4   4   1      116.67      139.89      5.16 o
  -3   4   1     1111.18     1007.76     35.82 o
  -2   4   1      270.19      267.72      7.20 o
  -1   4   1      269.17      304.87      6.45 o
   0   4   1      300.45      248.04      3.65 o
   1   4   1      229.07      214.41      6.02 o
   2   4   1       76.89       79.27      8.22 o
   3   4   1       79.62       64.80      3.79 o
   4   4   1      529.99      503.89     20.86 o
   5   4   1       52.79       43.80      2.92 o
   6   4   1      132.74      126.71      6.13 o
   7   4   1       53.23       52.29      3.58 o
   8   4   1        0.36       -3.87      2.73 o
   9   4   1       50.16       48.20      8.65 o
  10   4   1        5.36        2.67      7.08 o
  11   4   1      108.43      133.62     11.48 o
  12   4   1       23.97       34.39     16.81 o
 -12   5   1        1.98       -6.62      7.98 o
 -11   5   1        2.10       -2.34      5.91 o
 -10   5   1        0.05        1.54      5.49 o
  -9   5   1      163.64      147.40      7.02 o
  -8   5   1        0.09       -6.59      4.39 o
  -7   5   1        0.12       -6.71      5.33 o
  -6   5   1      554.88      583.49     23.03 o
  -5   5   1       18.52       13.27      2.95 o
  -4   5   1      939.07      895.78     28.36 o
  -3   5   1     3296.18     2959.39    150.75 o
  -2   5   1        0.87       -1.46      1.83 o
  -1   5   1      131.69      140.94      3.86 o
   0   5   1       69.59       96.76      2.85 o
   1   5   1      604.00      610.07      6.93 o
   2   5   1       23.08       31.55      2.34 o
   3   5   1      437.48      374.31     18.21 o
   4   5   1       82.17       76.37      4.41 o
   5   5   1      167.71      172.76     10.89 o
   6   5   1      180.63      180.08     13.06 o
   7   5   1        1.65       -2.05      4.12 o
   8   5   1       11.24       14.11      5.17 o
   9   5   1        4.88       -5.59      6.77 o
  10   5   1        0.50        1.38      7.33 o
  11   5   1        4.44       10.65      8.13 o
  12   5   1       54.95       69.36     21.30 o
 -12   6   1        0.39      -10.93      8.18 o
 -11   6   1        3.03        9.89      8.50 o
 -10   6   1        2.21       -6.67      5.48 o
  -9   6   1       22.32       14.18      5.88 o
  -8   6   1       10.56        1.02      4.95 o
  -7   6   1        6.38        9.00      5.08 o
  -6   6   1      305.15      299.36     21.00 o
  -5   6   1       58.26       68.13      8.23 o
  -4   6   1      230.76      235.59     25.39 o
  -3   6   1       42.10       65.63      5.16 o
  -2   6   1       29.54       25.97      2.91 o
  -1   6   1      293.47      249.10      4.87 o
   0   6   1      413.20      394.82      7.00 o
   1   6   1      211.48      243.68      4.69 o
   2   6   1        1.52        1.24      1.81 o
   3   6   1        2.23       -1.78      3.23 o
   4   6   1      102.77       98.92      6.13 o
   5   6   1       45.42       58.66      5.97 o
   6   6   1      175.36      184.61     23.43 o
   7   6   1       25.06       32.76      9.45 o
   8   6   1        0.90       -6.47     11.55 o
   9   6   1       56.07       63.77      9.78 o
  10   6   1       38.83       51.40      9.81 o
  11   6   1        8.29       26.70     14.18 o
 -11   7   1        8.08       10.80     10.93 o
 -10   7   1       18.08       15.60      8.74 o
  -9   7   1        0.82       -3.92      5.39 o
  -8   7   1        5.23        4.71      5.29 o
  -7   7   1      176.56      191.53     13.97 o
  -6   7   1       41.89       52.04      7.07 o
  -5   7   1        5.14       29.25      7.86 o
  -4   7   1        9.61       13.76      6.33 o
  -3   7   1      270.60      267.94     10.57 o
  -2   7   1       13.63       15.16      4.34 o
  -1   7   1       29.29       45.53      4.98 o
   0   7   1       97.44       78.43      7.66 o
   1   7   1       14.69       16.77      4.07 o
   2   7   1       10.80       16.38      4.26 o
   3   7   1      137.12      135.24      9.00 o
   4   7   1        1.01        1.63      6.50 o
   5   7   1      110.94      130.80     13.14 o
   6   7   1      326.17      327.17     13.42 o
   7   7   1      170.99      157.18     11.02 o
   8   7   1       35.79       31.63      8.51 o
   9   7   1      118.72      126.42     11.56 o
  10   7   1        0.89        3.80      8.39 o
 -10   8   1        0.19        5.80      8.80 o
  -9   8   1       13.88       17.25      9.24 o
  -8   8   1      125.83      134.62      8.87 o
  -7   8   1      125.84      133.89     11.13 o
  -6   8   1        1.36        3.49      7.41 o
  -5   8   1     1035.27     1022.73     50.15 o
  -4   8   1      110.43      125.30     13.07 o
  -3   8   1        0.03        0.34      5.71 o
  -2   8   1       69.47       99.28      7.15 o
  -1   8   1       28.94       15.19      6.43 o
   0   8   1        4.94        5.27      4.45 o
   1   8   1        0.00        2.57      4.44 o
   2   8   1        0.40       -5.37      5.12 o
   3   8   1      167.09      181.43      7.94 o
   4   8   1      603.46      579.99     15.93 o
   5   8   1        8.67        9.98      7.39 o
   6   8   1        0.89        2.01      7.03 o
   7   8   1       23.29       29.65      8.78 o
   8   8   1        4.91        0.06      7.42 o
   9   8   1       37.88       46.24     10.20 o
  -9   9   1       10.99        6.70      9.62 o
  -8   9   1        4.60       -2.63      8.63 o
  -7   9   1       41.53       60.72     10.56 o
  -6   9   1       10.10        6.76      8.44 o
  -5   9   1        1.23        0.50      7.37 o
  -4   9   1        2.58       -9.98      6.66 o
  -3   9   1        7.11        2.77      5.58 o
  -2   9   1        1.42       -1.42      5.23 o
  -1   9   1       57.46       49.41      6.88 o
   0   9   1      120.17      107.43      7.72 o
   1   9   1      223.33      197.79      9.43 o
   2   9   1       51.50       49.44      7.47 o
   3   9   1       30.94       26.93      6.64 o
   4   9   1       15.14       21.17      9.68 o
   5   9   1       35.90       38.61     17.50 o
   6   9   1       29.50       30.38      8.80 o
   7   9   1        4.71       11.59      8.78 o
   8   9   1        1.43       -0.47      8.29 o
  -7  10   1       23.20       21.89     10.11 o
  -6  10   1       42.56       41.77     11.41 o
  -5  10   1        2.76        3.31      8.09 o
  -4  10   1       10.02        5.19      9.13 o
  -3  10   1        9.86       14.56      6.41 o
  -2  10   1       91.84       98.07      8.76 o
  -1  10   1       15.50       16.60      6.30 o
   0  10   1       66.81       75.23      8.01 o
   1  10   1       15.20        5.13      5.37 o
   2  10   1       42.33       41.54      7.33 o
   3  10   1        0.99       -3.04      8.58 o
   4  10   1        0.54       -8.02      9.13 o
   5  10   1       20.73       42.19     12.45 o
   6  10   1       13.72        2.21     10.38 o
   7  10   1        0.59       -4.06      8.42 o
  -5  11   1       17.99       -0.14     10.65 o
  -4  11   1       25.95       35.29      8.40 o
  -3  11   1        0.06       -0.44      6.35 o
  -2  11   1       10.12        9.63      6.88 o
  -1  11   1       10.56       18.89      7.12 o
   0  11   1        2.17        0.35      5.87 o
   1  11   1        0.18        3.91      6.06 o
   2  11   1       11.84       10.93     10.65 o
   3  11   1        0.66       -7.47      9.13 o
   4  11   1        4.10       -2.35     10.10 o
 -14   0   2       11.31       27.01     19.30 o
 -13   0   2      120.45      146.86     12.87 o
 -12   0   2       93.70      107.26     10.81 o
 -11   0   2      571.53      640.03     98.71 o
 -10   0   2      203.18      220.62     25.90 o
  -9   0   2      828.93      911.39     86.45 o
  -8   0   2      140.84      162.55     17.80 o
  -7   0   2     1360.48     1610.76    165.38 o
  -6   0   2      747.19      897.50     88.61 o
  -5   0   2     1651.48     1749.92    174.67 o
  -4   0   2     1575.04     2007.40     61.22 o
  -3   0   2      416.27      412.04     51.50 o
  -2   0   2      320.39      330.53      5.88 o
   0   0   2      706.16      601.21      9.03 o
   1   0   2    13326.78    10295.63    254.35 o
   2   0   2      452.12      366.96     35.20 o
   3   0   2     2030.34     2147.47    206.79 o
   4   0   2       58.46       69.05      8.77 o
   5   0   2      347.73      363.30     52.01 o
   6   0   2      246.95      273.25     40.37 o
   7   0   2       23.84       38.40      8.73 o
   8   0   2      355.88      347.74     64.26 o
   9   0   2      440.26      446.76     72.56 o
  10   0   2      383.13      439.48     79.62 o
  11   0   2       13.66       19.95      9.55 o
  12   0   2       22.48       14.05      8.50 o
  13   0   2        0.29        1.52     11.76 o
 -14   1   2       35.60       46.80      7.69 o
 -13   1   2       14.60       21.09      8.15 o
 -12   1   2       14.16       14.64      5.87 o
 -11   1   2       15.74        8.72      4.64 o
 -10   1   2      367.12      386.19     26.36 o
  -9   1   2      751.01      780.51     43.71 o
  -8   1   2       28.18       28.54      4.68 o
  -7   1   2       29.52       34.26      4.02 o
  -6   1   2       43.01       60.75      4.19 o
  -5   1   2     2078.56     2492.78    124.04 o
  -4   1   2        1.98        5.78      2.10 o
  -3   1   2      368.96      432.76     16.90 o
  -2   1   2       91.89       85.41      4.89 o
  -1   1   2      587.72      528.04     21.00 o
   0   1   2     2115.65     1923.06     18.65 o
   1   1   2     5783.70     4394.38    114.64 o
   2   1   2      634.76      513.74     27.61 o
   3   1   2      359.71      347.43     20.67 o
   4   1   2      655.09      760.56     48.49 o
   5   1   2        6.31        5.41      1.84 o
   6   1   2       19.27       28.52      3.53 o
   7   1   2        4.35        0.95      2.59 o
   8   1   2      107.86      116.93      7.67 o
   9   1   2      474.10      532.97     39.21 o
  10   1   2       31.28       49.20      5.16 o
  11   1   2        0.59       -1.13      6.23 o
  12   1   2       50.89       67.84      8.41 o
 -14   2   2        0.09        3.54      9.18 o
 -13   2   2        0.00       -6.88      6.40 o
 -12   2   2       12.98       19.37      6.90 o
 -11   2   2       18.65       24.35      4.95 o
 -10   2   2        7.25       -4.48      4.63 o
  -9   2   2       88.73       86.31      9.78 o
  -8   2   2      196.45      214.04     16.19 o
  -7   2   2        0.67       -0.52      2.02 o
  -6   2   2       34.33       29.29      2.61 o
  -5   2   2     2690.11     3394.27    212.12 o
  -4   2   2      213.51      201.94     12.66 o
  -3   2   2      417.80      434.13     21.58 o
  -2   2   2      194.81      183.79      4.07 o
  -1   2   2     6105.29     5253.56    135.78 o
   0   2   2     2534.53     2232.31     40.64 o
   1   2   2        5.84        2.49      0.98 o
   2   2   2       37.71       52.77      2.06 o
   3   2   2      117.25      114.16      5.62 o
   4   2   2      277.36      335.60     15.88 o
   5   2   2      301.49      356.26     20.31 o
   6   2   2      163.66      207.77     13.37 o
   7   2   2      430.72      438.03     27.93 o
   8   2   2       26.03       24.82      3.81 o
   9   2   2      130.33      140.86     11.36 o
  10   2   2       12.85       11.05      6.06 o
  11   2   2       26.86       22.94      6.67 o
  12   2   2       36.21       43.24      7.78 o
 -13   3   2       18.97       13.58      7.38 o
 -12   3   2        3.50        2.17      6.47 o
 -11   3   2      324.78      299.67     22.30 o
 -10   3   2       23.78       15.22      5.15 o
  -9   3   2       33.38       28.68      5.51 o
  -8   3   2       94.24       93.08      6.11 o
  -7   3   2       40.72       48.36      7.58 o
  -6   3   2        2.56        0.92      1.96 o
  -5   3   2     2520.59     2860.29    141.66 o
  -4   3   2      497.45      496.06     20.87 o
  -3   3   2     2663.91     2743.54     86.19 o
  -2   3   2      905.27      810.74     25.61 o
  -1   3   2        7.34       10.65      1.67 o
   0   3   2     3181.47     2845.21     49.28 o
   1   3   2       57.56       47.66      3.53 o
   2   3   2        2.17        7.90      1.18 o
   3   3   2      497.78      429.60     20.87 o
   4   3   2       46.25       43.06      4.30 o
   5   3   2        5.77       17.29      1.71 o
   6   3   2      154.46      152.89      7.59 o
   7   3   2        0.01       -2.27      2.76 o
   8   3   2       38.91       39.23      3.70 o
   9   3   2       62.11       58.51      5.49 o
  10   3   2       17.15       21.91      5.03 o
  11   3   2       24.22       20.58      6.65 o
  12   3   2      176.92      175.67     12.76 o
 -13   4   2        3.52       -4.15      6.98 o
 -12   4   2       21.93       23.60      7.18 o
 -11   4   2      138.38      130.86      8.83 o
 -10   4   2      151.90      142.38      9.13 o
  -9   4   2        8.10        2.50      4.36 o
  -8   4   2        0.04       -7.34      6.00 o
  -7   4   2       18.15       18.19      3.88 o
  -6   4   2       20.98       26.83      3.25 o
  -5   4   2      157.58      147.61      8.09 o
  -4   4   2     1001.45     1062.07     40.34 o
  -3   4   2     1026.21     1133.36     52.06 o
  -2   4   2      393.71      349.12      7.95 o
  -1   4   2      958.24      893.32     12.36 o
   0   4   2        0.36       -0.04      1.10 o
   1   4   2       15.33       16.20      1.36 o
   2   4   2       91.16       89.27      4.47 o
   3   4   2       53.94       54.91      2.80 o
   4   4   2       59.79       56.66      3.32 o
   5   4   2      163.50      169.94      8.83 o
   6   4   2       27.77       24.17      3.06 o
   7   4   2       39.52       37.31      5.69 o
   8   4   2        0.00       -1.27      2.82 o
   9   4   2        1.75       -3.33      4.68 o
  10   4   2      133.56      149.43     15.77 o
  11   4   2       12.21        9.42      8.46 o
  12   4   2        2.35       -0.35     10.51 o
 -13   5   2        0.16       -5.54      8.93 o
 -12   5   2        1.46       -7.16      6.26 o
 -11   5   2      121.22      114.99      9.11 o
 -10   5   2       18.52       13.66      6.12 o
  -9   5   2      106.92      106.83      7.83 o
  -8   5   2       14.86        3.54      7.32 o
  -7   5   2        1.31       -3.44      5.05 o
  -6   5   2       28.20       28.96      4.96 o
  -5   5   2      844.38      821.00     28.99 o
  -4   5   2      280.26      247.73      8.12 o
  -3   5   2      226.91      262.17     14.90 o
  -2   5   2      252.57      276.47      5.08 o
  -1   5   2     1617.67     1593.44     18.93 o
   0   5   2     2028.88     2204.08     36.43 o
   1   5   2     2035.98     1912.37     45.51 o
   2   5   2      151.16      178.32      6.83 o
   3   5   2      241.97      198.29     12.01 o
   4   5   2      202.40      188.22      7.51 o
   5   5   2       31.44       36.29      4.19 o
   6   5   2        6.05        7.37      2.93 o
   7   5   2        7.19        4.65      3.97 o
   8   5   2       33.12       35.28     10.65 o
   9   5   2       13.93       -2.01      6.95 o
  10   5   2        0.87       -2.62      7.40 o
  11   5   2        5.93       -0.22      7.96 o
 -12   6   2        2.89       15.13     13.42 o
 -11   6   2       20.89       20.78      8.60 o
 -10   6   2       76.82       75.74      8.23 o
  -9   6   2       98.51       88.83     14.12 o
  -8   6   2        9.51        5.90      5.24 o
  -7   6   2      534.27      529.81     31.48 o
  -6   6   2      106.55      112.40      7.00 o
  -5   6   2       18.50       13.26      5.45 o
  -4   6   2     2316.49     2151.37    201.70 o
  -3   6   2      292.66      279.97     27.81 o
  -2   6   2      723.15      775.03     10.61 o
  -1   6   2        1.13        4.05      2.05 o
   0   6   2       76.88       64.78      3.18 o
   1   6   2      125.37      138.42      4.69 o
   2   6   2      319.41      317.27     10.44 o
   3   6   2       13.89       15.00      3.34 o
   4   6   2      531.09      448.34     10.06 o
   5   6   2      208.00      196.95     20.50 o
   6   6   2      248.19      233.20     15.56 o
   7   6   2      198.78      181.92     22.00 o
   8   6   2       34.85       22.07      7.82 o
   9   6   2       72.61       69.29      9.93 o
  10   6   2       10.08       10.89     10.51 o
  11   6   2       23.28       19.65     11.34 o
 -11   7   2        9.15       10.33      9.41 o
 -10   7   2        0.03        1.68      5.94 o
  -9   7   2       22.77       23.90      6.63 o
  -8   7   2        0.24       -4.58      5.20 o
  -7   7   2      451.44      417.65     30.85 o
  -6   7   2      714.27      729.40     26.82 o
  -5   7   2     1663.78     1543.65     86.19 o
  -4   7   2       19.43       23.78      6.53 o
  -3   7   2        1.62        0.05      6.50 o
  -2   7   2      203.01      223.00      9.70 o
  -1   7   2       41.99       46.31      4.99 o
   0   7   2      110.37      129.39      9.30 o
   1   7   2        1.14        0.77      3.09 o
   2   7   2      138.40      137.75      6.25 o
   3   7   2       17.77       17.71      6.05 o
   4   7   2      120.82      116.80      9.04 o
   5   7   2      391.32      351.41     23.45 o
   6   7   2      924.35      871.61     25.94 o
   7   7   2       63.77       53.69      9.27 o
   8   7   2        2.28       -2.30      7.11 o
   9   7   2       13.00        7.54     12.87 o
  10   7   2       30.51       43.63     21.03 o
 -10   8   2        0.09       -6.61     14.25 o
  -9   8   2        1.52       -1.48      6.11 o
  -8   8   2       24.13       22.59      6.76 o
  -7   8   2       17.34       18.47      8.42 o
  -6   8   2       10.99       12.95      8.04 o
  -5   8   2      735.63      754.71     25.87 o
  -4   8   2      744.54      740.32     17.12 o
  -3   8   2       45.83       45.24      7.57 o
  -2   8   2       91.01       94.59      6.53 o
  -1   8   2        3.81        0.95      4.02 o
   0   8   2       34.46       48.86      6.20 o
   1   8   2      175.08      157.37      7.81 o
   2   8   2       14.65       15.81      5.40 o
   3   8   2      335.96      329.58      9.44 o
   4   8   2      576.90      570.22     32.44 o
   5   8   2      221.73      213.76     15.36 o
   6   8   2       28.28       17.69     15.70 o
   7   8   2        4.52        8.50      7.37 o
   8   8   2        7.55       -3.74      7.49 o
   9   8   2        5.63       15.36      9.10 o
  -9   9   2       42.08       31.99     11.03 o
  -8   9   2       30.86       38.09     10.67 o
  -7   9   2       32.96       26.51      9.45 o
  -6   9   2      106.51      116.33     11.29 o
  -5   9   2       96.97      111.97     10.54 o
  -4   9   2       23.37       18.48      7.69 o
  -3   9   2       13.78        2.28      5.11 o
  -2   9   2        3.92        3.19      5.26 o
  -1   9   2      172.22      144.24      8.45 o
   0   9   2      325.63      253.28     10.35 o
   1   9   2       66.52       71.58      7.38 o
   2   9   2       28.75       24.21      8.58 o
   3   9   2        2.29        8.85      8.85 o
   4   9   2       48.34       64.19     12.31 o
   5   9   2       23.05       37.03     10.93 o
   6   9   2        0.97       -0.25     10.93 o
   7   9   2        1.81        7.94      9.89 o
   8   9   2        0.37        5.83      8.01 o
  -7  10   2        0.18       -8.55      9.13 o
  -6  10   2        6.30      -12.85     13.28 o
  -5  10   2        9.77        0.75     19.85 o
  -4  10   2       26.39       17.97      6.90 o
  -3  10   2       16.66        0.85      6.09 o
  -2  10   2        8.40        0.46      5.62 o
  -1  10   2       15.95        3.81      5.87 o
   0  10   2       15.88       19.51      6.11 o
   1  10   2       50.87       60.59     11.48 o
   2  10   2       22.40       14.80      8.99 o
   3  10   2       12.40       11.62      9.96 o
   4  10   2        3.06       -0.28      9.13 o
   5  10   2       19.59       32.37     12.17 o
   6  10   2        0.28        1.11     10.10 o
  -5  11   2        2.15       -0.20      7.14 o
  -4  11   2       19.72       29.39      8.16 o
  -3  11   2        0.00       -4.15      6.16 o
  -2  11   2       58.61       71.90     26.98 o
  -1  11   2        7.70       10.19      6.70 o
   0  11   2       44.11       44.13     11.34 o
   1  11   2       17.43       18.40      9.68 o
   2  11   2       19.36       21.17     11.48 o
   3  11   2        0.25       -0.14     10.10 o
   4  11   2        5.79        6.64     11.07 o
 -14   1   3        4.84        3.34      8.22 o
 -13   1   3       52.26       68.76      7.42 o
 -12   1   3       35.15       32.54      6.18 o
 -11   1   3       19.28       25.97      5.19 o
 -10   1   3       56.50       62.43      8.86 o
  -9   1   3        1.48        2.51      3.26 o
  -8   1   3      402.64      447.71     23.57 o
  -7   1   3     2132.45     2453.63    150.14 o
  -6   1   3      306.05      337.90     14.59 o
  -5   1   3     1918.33     2441.56    131.67 o
  -4   1   3      436.17      415.58     23.87 o
  -3   1   3        1.49        4.38      1.18 o
  -2   1   3     1632.20     1692.78     58.68 o
  -1   1   3        2.80        1.64      1.17 o
   0   1   3      141.54      120.19      2.63 o
   1   1   3     3859.81     3525.42    158.92 o
   2   1   3     2362.99     2183.29    104.55 o
   3   1   3     1063.70     1039.24     89.39 o
   4   1   3     1987.97     2206.33    176.93 o
   5   1   3        0.72       -2.19      1.69 o
   6   1   3      105.77      106.37      9.34 o
   7   1   3       38.15       40.74      4.85 o
   8   1   3        2.50        4.13      3.47 o
   9   1   3       39.40       56.87      9.42 o
  10   1   3     1516.05     1600.14    218.13 o
  11   1   3        5.31       11.19      6.57 o
  12   1   3       11.98       23.74      8.94 o
 -14   2   3        1.89       -3.04      7.28 o
 -13   2   3        1.30       -6.18      6.61 o
 -12   2   3        4.21        5.53      6.52 o
 -11   2   3       85.33       78.52     12.44 o
 -10   2   3       12.12       10.52      5.09 o
  -9   2   3     1239.31     1109.13    101.41 o
  -8   2   3      212.91      246.91     12.38 o
  -7   2   3      298.35      322.06     21.32 o
  -6   2   3        9.77        8.64      2.73 o
  -5   2   3       73.26      105.03      9.50 o
  -4   2   3        0.20       -1.48      1.28 o
  -3   2   3     2213.59     2266.02    111.88 o
  -2   2   3       70.32       85.98      3.91 o
  -1   2   3      176.15      146.98      5.10 o
   0   2   3     1835.60     1624.54     50.98 o
   1   2   3     9241.40     7877.64    268.31 o
   2   2   3      126.47      120.89      6.42 o
   3   2   3       73.68      101.49      3.83 o
   4   2   3       34.34       33.44      4.34 o
   5   2   3      177.20      169.84      8.37 o
   6   2   3      404.54      412.33     23.44 o
   7   2   3       25.84       21.97      3.02 o
   8   2   3        5.51       -0.56      2.94 o
   9   2   3      453.46      436.43     39.89 o
  10   2   3       78.15       99.96      8.32 o
  11   2   3       60.20       78.59      9.33 o
  12   2   3       47.47       65.80      8.66 o
 -14   3   3        7.31        3.58      7.65 o
 -13   3   3        1.37       -7.59      6.60 o
 -12   3   3       26.41       21.88      7.27 o
 -11   3   3      170.41      188.73     10.64 o
 -10   3   3      146.89      153.28      8.73 o
  -9   3   3        5.91        0.09      4.43 o
  -8   3   3      312.71      300.65     22.48 o
  -7   3   3      520.13      517.18     30.59 o
  -6   3   3       47.16       55.92      6.06 o
  -5   3   3        3.94        2.60      1.61 o
  -4   3   3      639.79      655.87     34.59 o
  -3   3   3     2202.62     2435.05    112.04 o
  -2   3   3      309.22      277.47      8.75 o
  -1   3   3     1626.18     1390.78     47.77 o
   0   3   3      128.46      121.99      6.61 o
   1   3   3      506.44      436.71      9.88 o
   2   3   3      115.23      137.22      6.96 o
   3   3   3        0.02       -0.23      1.12 o
   4   3   3       48.04       53.49      2.26 o
   5   3   3      108.23      110.83      6.41 o
   6   3   3      628.50      641.90     34.32 o
   7   3   3       87.03       83.33      4.16 o
   8   3   3      134.10      129.68      5.37 o
   9   3   3       29.95       37.14      8.21 o
  10   3   3        7.37       14.26      6.05 o
  11   3   3        1.67        4.47      6.24 o
  12   3   3       46.48       52.62     10.70 o
 -13   4   3       37.64       33.14      8.14 o
 -12   4   3        8.73       12.65      6.83 o
 -11   4   3       69.71       83.19      8.39 o
 -10   4   3      154.58      138.79      7.27 o
  -9   4   3       19.85       14.86      6.38 o
  -8   4   3      138.88      144.17      8.24 o
  -7   4   3        0.69       -1.88      5.20 o
  -6   4   3      475.19      445.38     24.09 o
  -5   4   3        0.48       -2.25      1.50 o
  -4   4   3       37.24       57.13      2.49 o
  -3   4   3        0.02        0.53      1.35 o
  -2   4   3      413.34      424.84      9.61 o
  -1   4   3      101.15       86.34      3.49 o
   0   4   3      454.94      409.66      9.90 o
   1   4   3      468.24      452.90     11.57 o
   2   4   3      111.49       80.73      5.56 o
   3   4   3      178.98      180.69      8.82 o
   4   4   3       97.48       94.24      5.11 o
   5   4   3        0.35       -2.81      2.36 o
   6   4   3       18.50       18.76      3.29 o
   7   4   3      113.47      117.68      5.06 o
   8   4   3       55.67       49.63      5.32 o
   9   4   3      109.99      113.54      6.77 o
  10   4   3        8.40        1.62      7.23 o
  11   4   3        7.29       12.55      8.29 o
 -13   5   3        0.08       -8.48      7.00 o
 -12   5   3       46.07       43.16      8.06 o
 -11   5   3        7.45        6.12      6.47 o
 -10   5   3       15.78       14.66      6.45 o
  -9   5   3        8.74       15.91      9.13 o
  -8   5   3       22.78       13.47      8.20 o
  -7   5   3      167.65      173.72      9.40 o
  -6   5   3       48.19       60.20      5.89 o
  -5   5   3      153.97      171.25     12.62 o
  -4   5   3      630.03      641.50     24.17 o
  -3   5   3       59.75       72.96      3.35 o
  -2   5   3      657.33      675.15     10.83 o
  -1   5   3       23.54       21.34      2.31 o
   0   5   3      340.19      311.03      8.16 o
   1   5   3      126.48      137.61      3.99 o
   2   5   3      835.64      778.63     29.24 o
   3   5   3       44.51       34.90      3.57 o
   4   5   3       59.94       56.73      3.93 o
   5   5   3       56.09       53.72      5.43 o
   6   5   3      396.52      373.26     12.99 o
   7   5   3        5.89        6.32      4.91 o
   8   5   3       27.48       18.32      7.39 o
   9   5   3       31.56       24.42      8.07 o
  10   5   3       52.17       54.29      9.83 o
  11   5   3        0.12        3.35     15.49 o
 -12   6   3       49.17       56.76      8.73 o
 -11   6   3        2.54       -1.71      6.34 o
 -10   6   3      103.03      100.05      8.91 o
  -9   6   3       13.26       10.88      6.10 o
  -8   6   3        8.41        1.61      5.30 o
  -7   6   3      153.58      156.87      8.43 o
  -6   6   3        0.18       -0.31      4.49 o
  -5   6   3      198.93      185.36      9.95 o
  -4   6   3      118.40      141.59      8.80 o
  -3   6   3        0.12       -4.02      4.55 o
  -2   6   3      110.88      124.82      4.96 o
  -1   6   3      534.75      587.80     16.21 o
   0   6   3      187.97      144.92      4.65 o
   1   6   3       16.41       20.21      2.11 o
   2   6   3       84.10       80.79      3.46 o
   3   6   3       36.79       36.67      3.99 o
   4   6   3       24.27       29.54      4.20 o
   5   6   3      336.32      303.68     23.87 o
   6   6   3      119.35      110.03      9.73 o
   7   6   3        2.73       -2.59      6.67 o
   8   6   3        0.60       -4.24      9.89 o
   9   6   3       30.49       22.02      8.90 o
  10   6   3        2.01       -1.47      7.70 o
 -11   7   3       14.92       17.88      7.34 o
 -10   7   3      101.63      113.27      9.25 o
  -9   7   3      144.06      128.27      8.87 o
  -8   7   3       43.26       45.75      8.96 o
  -7   7   3       60.11       69.77      7.69 o
  -6   7   3      966.53      972.04     46.72 o
  -5   7   3      139.22      162.60     10.64 o
  -4   7   3      223.45      251.83     11.00 o
  -3   7   3       53.98       60.53      7.40 o
  -2   7   3        0.63        0.15      5.53 o
  -1   7   3      100.15       89.79      8.15 o
   0   7   3        2.81        7.48      5.32 o
   1   7   3        1.78        0.64      3.33 o
   2   7   3        0.53        0.25      3.41 o
   3   7   3       48.19       57.80     16.67 o
   4   7   3       95.13      106.45      9.00 o
   5   7   3       65.87       87.03      9.55 o
   6   7   3        3.94       16.15      7.62 o
   7   7   3        0.95       -6.57      6.81 o
   8   7   3       20.69       15.25      8.03 o
   9   7   3       11.95       17.82     14.18 o
 -10   8   3       65.18       94.88      9.55 o
  -9   8   3       13.16       12.86      6.74 o
  -8   8   3        1.82       -3.19      5.71 o
  -7   8   3      172.77      167.22      9.38 o
  -6   8   3       42.72       59.85     21.93 o
  -5   8   3      147.71      174.25     11.75 o
  -4   8   3      746.00      723.03     59.90 o
  -3   8   3       91.70       97.67      8.78 o
  -2   8   3       12.04       14.77      4.88 o
  -1   8   3       27.65       25.82      4.98 o
   0   8   3       95.44       85.44      6.56 o
   1   8   3       28.90       38.53      5.71 o
   2   8   3        7.17        9.27      6.92 o
   3   8   3       94.76      104.70      8.61 o
   4   8   3      282.44      294.18     25.87 o
   5   8   3      331.78      352.91     21.51 o
   6   8   3        3.72        1.00      9.55 o
   7   8   3        8.30        9.21      9.82 o
   8   8   3        0.63        1.48      7.44 o
  -9   9   3        0.02       -0.47      9.32 o
  -8   9   3        4.18        3.69      9.17 o
  -7   9   3      116.64      131.62     22.69 o
  -6   9   3        2.70       -6.71     13.07 o
  -5   9   3       43.11       58.01      9.62 o
  -4   9   3        3.11       -4.91      6.53 o
  -3   9   3       67.36       80.05      7.43 o
  -2   9   3      102.05       99.79      8.90 o
  -1   9   3       82.74       82.87      8.31 o
   0   9   3        7.78        8.05      5.30 o
   1   9   3        7.65        3.60      7.33 o
   2   9   3        1.25        1.80      7.47 o
   3   9   3       90.67      105.69     13.83 o
   4   9   3       19.75       16.46      9.96 o
   5   9   3        7.10       10.55      7.82 o
   6   9   3        4.65       14.00      9.27 o
   7   9   3        3.80        9.86     22.20 o
  -8  10   3       70.53       63.64     12.16 o
  -7  10   3       49.05       36.40     10.88 o
  -6  10   3       41.04       45.50     16.05 o
  -5  10   3       12.32        3.55     16.19 o
  -4  10   3        7.49       11.64      6.64 o
  -3  10   3       15.01       11.27      6.46 o
  -2  10   3        6.14       -7.05      5.52 o
  -1  10   3      104.88      107.35      9.96 o
   0  10   3       19.61        9.27      8.85 o
   1  10   3      116.39      107.22     12.73 o
   2  10   3       26.71       27.95     10.10 o
   3  10   3        5.96        1.25      9.41 o
   4  10   3       34.14       29.33     11.62 o
   5  10   3       35.34       61.15     13.97 o
   6  10   3        1.49       -8.85      9.82 o
  -5  11   3        5.37        0.30      7.14 o
  -4  11   3       16.11       19.23      7.73 o
  -3  11   3        1.39       -0.56      6.50 o
  -2  11   3        1.91        3.74      9.55 o
  -1  11   3        3.50        6.78      9.82 o
   0  11   3        1.47        2.49      8.85 o
   1  11   3        0.41        1.11      8.85 o
   2  11   3        0.79       -0.55      8.44 o
   3  11   3        0.08      -14.32      9.55 o
 -14   0   4       31.19       31.59     17.92 o
 -13   0   4        0.07       -1.44     14.80 o
 -12   0   4      343.11      335.87     43.72 o
 -11   0   4       59.54       58.88     21.17 o
 -10   0   4       23.59       15.18      7.67 o
  -9   0   4       92.70       87.89      7.95 o
  -8   0   4       69.01       80.73      5.92 o
  -7   0   4       42.65       42.02      4.65 o
  -6   0   4      666.24      712.07     64.17 o
  -5   0   4      161.06      137.94     12.87 o
  -4   0   4     2510.70     2328.53     65.31 o
  -3   0   4      662.82      594.96      8.92 o
  -2   0   4      487.89      408.36     38.35 o
  -1   0   4    67058.08    60652.60  11407.86 o
   0   0   4    61766.67    58852.65   3500.35 o
   1   0   4    13410.21    12896.65    562.38 o
   2   0   4        1.10        0.05      1.34 o
   3   0   4      768.28      698.77     71.71 o
   4   0   4      541.09      544.50     72.06 o
   5   0   4      201.30      242.25     34.37 o
   6   0   4      691.24      664.44    111.03 o
   7   0   4       46.54       54.14      8.59 o
   8   0   4      306.89      313.67     56.00 o
   9   0   4      377.84      427.06     95.87 o
  10   0   4        1.43        8.99     10.79 o
  11   0   4       72.91       83.14     15.49 o
  12   0   4        5.66       26.98     13.42 o
 -14   1   4       32.59       41.43      9.77 o
 -13   1   4        2.13        4.95      6.23 o
 -12   1   4        3.34        1.44      6.99 o
 -11   1   4      897.65      829.37     76.94 o
 -10   1   4     1054.61     1039.13     93.85 o
  -9   1   4      280.49      305.37     14.56 o
  -8   1   4        6.05       11.74      3.04 o
  -7   1   4       77.53       75.42     10.27 o
  -6   1   4      886.69      861.29     79.10 o
  -5   1   4     1058.22     1190.70     79.59 o
  -4   1   4      100.69      114.71      4.01 o
  -3   1   4       10.36       21.74      1.57 o
  -2   1   4     1822.77     1704.03     90.91 o
  -1   1   4       79.98       80.38      5.66 o
   0   1   4     1218.73     1107.98     30.16 o
   1   1   4        2.02        5.81      1.16 o
   2   1   4       24.00       27.42      2.03 o
   3   1   4      544.52      510.59     44.21 o
   4   1   4      286.93      297.02     23.73 o
   5   1   4      352.41      353.43     34.33 o
   6   1   4      487.16      547.77     50.49 o
   7   1   4      177.32      179.70     19.38 o
   8   1   4      142.42      152.01     12.77 o
   9   1   4      331.08      392.32     65.05 o
  10   1   4      583.56      652.30     87.33 o
  11   1   4       61.89       74.36     10.56 o
  12   1   4        2.46       24.67      9.25 o
 -14   2   4        3.12        3.03      7.36 o
 -13   2   4        6.16       14.24      7.36 o
 -12   2   4      106.58      115.75      9.34 o
 -11   2   4      105.31      127.02      8.93 o
 -10   2   4       16.84       15.83      5.40 o
  -9   2   4      248.91      257.54     18.35 o
  -8   2   4       13.97       11.55      3.35 o
  -7   2   4      961.89     1071.73     66.20 o
  -6   2   4     1323.52     1444.36     98.43 o
  -5   2   4     4005.48     4316.47    234.27 o
  -4   2   4      980.76     1183.19     47.60 o
  -3   2   4      450.10      454.23     23.43 o
  -2   2   4        1.27        0.69      1.25 o
  -1   2   4      399.80      375.13      9.19 o
   0   2   4      112.91      126.75      4.90 o
   1   2   4      341.92      269.28     11.38 o
   2   2   4      406.25      374.12     18.06 o
   3   2   4        0.13       -1.07      1.07 o
   4   2   4      642.84      626.43     32.72 o
   5   2   4      748.85      776.54     33.40 o
   6   2   4      556.65      554.11     23.46 o
   7   2   4       62.76       64.81      6.71 o
   8   2   4      419.37      383.56     31.41 o
   9   2   4        2.36        8.16      5.54 o
  10   2   4      199.87      223.40     25.17 o
  11   2   4       84.90       97.62      9.08 o
 -14   3   4        5.47       -6.59      8.82 o
 -13   3   4       32.59       27.34      7.90 o
 -12   3   4       10.88       11.73      7.89 o
 -11   3   4       45.59       52.31      7.77 o
 -10   3   4       45.32       44.42     11.68 o
  -9   3   4       10.00       -0.38      4.39 o
  -8   3   4      382.28      324.24     31.00 o
  -7   3   4       36.02       74.47      9.35 o
  -6   3   4       56.85       72.40      6.53 o
  -5   3   4     2869.26     2958.77    146.72 o
  -4   3   4      971.82     1184.69     54.54 o
  -3   3   4      347.60      375.75     17.53 o
  -2   3   4      501.44      505.23     20.84 o
  -1   3   4      572.51      444.68      9.71 o
   0   3   4      282.70      206.22      4.43 o
   1   3   4       72.89       78.97      2.82 o
   2   3   4        0.95       -1.09      1.16 o
   3   3   4       35.87       40.23      2.29 o
   4   3   4      883.09      959.15     61.51 o
   5   3   4     1389.25     1342.11     90.36 o
   6   3   4       31.86       29.22      3.47 o
   7   3   4       40.48       33.86      3.84 o
   8   3   4      426.19      389.93     24.15 o
   9   3   4        3.06        6.12      5.28 o
  10   3   4      111.65      128.40      8.99 o
  11   3   4        0.07        5.64      6.59 o
 -13   4   4        5.98        4.40      7.67 o
 -12   4   4        5.60        1.96      6.70 o
 -11   4   4       56.13       68.13      8.26 o
 -10   4   4       26.91       19.08      5.43 o
  -9   4   4       26.84       34.24      6.37 o
  -8   4   4       52.66       58.64      6.47 o
  -7   4   4        0.45       -2.02      4.20 o
  -6   4   4      417.56      416.84     17.94 o
  -5   4   4      717.32      762.85     39.21 o
  -4   4   4      154.95      182.20      7.92 o
  -3   4   4      199.82      230.11      8.70 o
  -2   4   4      685.90      718.79     18.93 o
  -1   4   4     1188.28     1139.80     26.14 o
   0   4   4      411.46      405.97     17.03 o
   1   4   4       49.64       55.30      1.73 o
   2   4   4      197.02      180.24      5.92 o
   3   4   4        3.76        3.52      1.64 o
   4   4   4     1504.87     1454.36    115.29 o
   5   4   4       18.53        9.95      3.97 o
   6   4   4      268.39      285.14     14.95 o
   7   4   4      575.60      529.79     21.69 o
   8   4   4        0.74       -2.82      3.94 o
   9   4   4       62.41       73.20      7.53 o
  10   4   4        8.42       11.25      7.77 o
  11   4   4        0.07        1.04      8.02 o
 -13   5   4        9.59        7.83      9.51 o
 -12   5   4        0.17        0.87      6.77 o
 -11   5   4        0.23       -3.96      6.29 o
 -10   5   4      418.37      378.94     33.22 o
  -9   5   4       37.27       34.64      6.60 o
  -8   5   4      288.89      270.28     27.76 o
  -7   5   4       60.88       71.26      6.67 o
  -6   5   4      177.38      179.84     14.77 o
  -5   5   4      207.30      233.81     21.82 o
  -4   5   4      688.00      731.70     31.71 o
  -3   5   4       22.25       32.77      2.92 o
  -2   5   4      161.27      155.67      3.65 o
  -1   5   4       26.20       21.91      2.06 o
   0   5   4      114.97       98.70      2.58 o
   1   5   4       43.52       38.19      3.74 o
   2   5   4       85.45       74.81      6.32 o
   3   5   4      207.43      186.20      6.87 o
   4   5   4      140.93      113.44      6.01 o
   5   5   4      381.17      368.36     22.98 o
   6   5   4       41.69       43.13      4.15 o
   7   5   4       89.73      104.57      6.41 o
   8   5   4       14.15        8.28      5.57 o
   9   5   4       44.02       39.15      8.75 o
  10   5   4       34.90       41.04     16.67 o
 -12   6   4        0.00       -0.57      6.99 o
 -11   6   4        0.14       -8.00      6.23 o
 -10   6   4       12.29        8.44      6.50 o
  -9   6   4        2.50       -7.35      5.27 o
  -8   6   4       72.69       62.51      7.63 o
  -7   6   4      108.63      107.64      8.02 o
  -6   6   4       74.91       88.25      7.12 o
  -5   6   4      179.78      168.22      7.77 o
  -4   6   4      205.00      222.23     16.26 o
  -3   6   4       77.23       78.71      4.35 o
  -2   6   4        9.16       13.01      2.96 o
  -1   6   4        5.01        7.91      2.19 o
   0   6   4      226.17      218.45      6.00 o
   1   6   4       36.57       33.44      2.40 o
   2   6   4       35.07       36.20      3.55 o
   3   6   4        6.83        8.50      3.31 o
   4   6   4      112.43      107.92      5.73 o
   5   6   4       28.61       33.18      5.81 o
   6   6   4      168.52      162.56     10.47 o
   7   6   4      149.52      136.00     12.66 o
   8   6   4       12.33        6.55      7.33 o
   9   6   4        0.93        3.29      8.01 o
  10   6   4       14.20       16.92     12.10 o
 -11   7   4        0.01       -0.68      6.82 o
 -10   7   4        3.92       -0.54      6.32 o
  -9   7   4        2.04        3.32      6.22 o
  -8   7   4        0.95       -7.63      8.32 o
  -7   7   4       84.20      105.20     13.94 o
  -6   7   4      705.43      722.07     45.60 o
  -5   7   4      500.33      513.13     28.50 o
  -4   7   4      558.72      589.56     30.09 o
  -3   7   4       10.60       18.38      6.09 o
  -2   7   4       93.38      110.25      7.64 o
  -1   7   4       41.58       42.05      4.88 o
   0   7   4       81.26       87.82      7.53 o
   1   7   4       12.34       12.62      5.27 o
   2   7   4       71.25       67.08      5.73 o
   3   7   4       68.42       68.30      7.48 o
   4   7   4      460.04      436.77     27.53 o
   5   7   4      689.93      694.55     17.31 o
   6   7   4       10.27       12.73      7.52 o
   7   7   4       24.58       25.10     15.56 o
   8   7   4       21.58       20.35      8.53 o
   9   7   4        0.32        7.89     13.77 o
 -10   8   4        8.92        5.44      7.21 o
  -9   8   4        0.31        0.14      7.99 o
  -8   8   4       63.46       64.81      8.22 o
  -7   8   4       21.45       34.09      7.91 o
  -6   8   4      165.68      176.99     11.95 o
  -5   8   4      138.41      159.16     11.30 o
  -4   8   4       93.74      133.47     10.19 o
  -3   8   4       56.50       58.77      8.10 o
  -2   8   4        2.56        4.62      5.40 o
  -1   8   4       42.41       51.37      5.67 o
   0   8   4        1.71       -0.14      5.32 o
   1   8   4       35.49       35.97      8.72 o
   2   8   4        0.27       -3.18      6.64 o
   4   8   4       28.76       46.05      8.37 o
   5   8   4       71.19       86.32     10.03 o
   6   8   4       31.64       30.38     19.23 o
   7   8   4       12.64       12.51      8.65 o
   8   8   4        2.23        9.39     13.21 o
  -9   9   4        0.49       -7.72      8.53 o
  -8   9   4       34.79       42.46     20.20 o
  -7   9   4        3.96        2.77      8.38 o
  -6   9   4       28.35       21.89      9.01 o
  -5   9   4        4.00       -6.65     12.24 o
  -4   9   4        2.72       -5.20      8.51 o
  -3   9   4       85.42      103.12      7.82 o
  -2   9   4       47.00       65.87      6.87 o
  -1   9   4       39.31       57.83     10.65 o
   0   9   4        4.38       -4.29      7.33 o
   1   9   4       24.14       25.32      8.99 o
   2   9   4       81.02       80.24     12.04 o
   3   9   4      161.00      163.38     15.22 o
   4   9   4       55.38       37.35     11.48 o
   5   9   4       22.81       20.89     11.07 o
   6   9   4        0.77        7.90     15.22 o
   7   9   4       12.79       25.24      9.55 o
  -8  10   4        1.40      -10.09      9.20 o
  -7  10   4        6.19       -5.80     10.24 o
  -6  10   4        1.41       -2.89      8.54 o
  -5  10   4        0.27       -6.55      7.63 o
  -4  10   4        5.16       -5.23      6.10 o
  -3  10   4       22.94       26.41      7.32 o
  -2  10   4       48.89       57.27     12.17 o
  -1  10   4       39.07       36.25     10.79 o
   0  10   4       78.43       82.18     13.00 o
   1  10   4      105.96      102.93     12.87 o
   2  10   4        2.22        6.92      8.85 o
   3  10   4        5.07       -5.53      9.13 o
   4  10   4        6.93        4.84     10.10 o
   5  10   4        4.00        0.28      9.82 o
  -5  11   4       55.32       68.39     10.07 o
  -4  11   4        2.27       -6.79      6.55 o
  -3  11   4        4.76       15.36     10.65 o
  -2  11   4       18.88       20.34     10.79 o
  -1  11   4       54.31       45.79     12.45 o
   0  11   4        4.54        7.75      9.27 o
   1  11   4       36.06       33.62     11.21 o
   2  11   4       50.16       48.83     12.31 o
   3  11   4        0.33        3.74     10.38 o
 -14   1   5        7.28        7.81      7.62 o
 -13   1   5        5.46       -1.10      6.66 o
 -12   1   5        0.11       -4.69      5.59 o
 -11   1   5      151.17      153.85     14.30 o
 -10   1   5     1025.49     1028.91     97.48 o
  -9   1   5      302.12      302.32     21.65 o
  -8   1   5       50.88       59.91      7.11 o
  -7   1   5       33.78       29.76      3.82 o
  -6   1   5       33.44       36.58      5.14 o
  -5   1   5      522.90      545.05     22.97 o
  -4   1   5      177.48      175.32      4.19 o
  -3   1   5     1300.51     1372.16     37.80 o
  -2   1   5     4066.20     4139.72    177.76 o
  -1   1   5     5387.40     5414.95    217.33 o
   0   1   5      223.31      191.61      9.09 o
   1   1   5     2016.28     1947.31    121.33 o
   2   1   5      174.15      164.28     12.78 o
   3   1   5       80.92      101.91      8.23 o
   4   1   5        7.70        9.88      1.80 o
   5   1   5      144.30      148.45     15.93 o
   6   1   5      107.70      103.86     11.06 o
   7   1   5        7.99        5.95      3.14 o
   8   1   5       30.40       18.87      5.51 o
   9   1   5        0.09       -4.11      7.28 o
  10   1   5        1.39       13.73      8.16 o
  11   1   5       79.75       68.10     10.76 o
 -14   2   5        0.27       -3.99      7.26 o
 -13   2   5        3.77        1.97      7.09 o
 -12   2   5       50.43       62.19      8.55 o
 -11   2   5        0.40       -5.08      6.05 o
 -10   2   5       14.24        8.19      6.06 o
  -9   2   5      223.45      229.24     18.79 o
  -8   2   5       40.87       48.70      6.39 o
  -7   2   5       23.42       28.50      2.55 o
  -6   2   5       63.54       64.67      3.20 o
  -5   2   5       15.25       20.54      1.89 o
  -4   2   5      290.03      363.83     16.59 o
  -3   2   5     1042.05      976.00     46.11 o
  -2   2   5      132.09      124.75      5.99 o
  -1   2   5      864.19      873.48     25.18 o
   0   2   5       65.51       53.18      3.84 o
   1   2   5       37.74       44.05      2.80 o
   2   2   5      219.77      280.14     15.52 o
   3   2   5       76.12       58.21      2.54 o
   4   2   5      285.85      265.71     13.84 o
   5   2   5      260.44      285.08     11.62 o
   6   2   5       11.83       11.49      2.55 o
   7   2   5       70.44       68.44      4.48 o
   8   2   5        1.10       -0.70      4.91 o
   9   2   5       72.72       69.61      7.71 o
  10   2   5      101.52       93.50     11.05 o
  11   2   5        0.14       11.83      8.66 o
 -14   3   5        3.82       -1.40      7.35 o
 -13   3   5        2.74        4.09      6.97 o
 -12   3   5       49.74       62.14      8.46 o
 -11   3   5       36.95       42.50      7.51 o
 -10   3   5       12.63        3.12      7.64 o
  -9   3   5        7.01        6.79      5.30 o
  -8   3   5       19.37       16.79      5.19 o
  -7   3   5        4.79       -3.82      2.55 o
  -6   3   5     1339.93     1410.54     78.88 o
  -5   3   5       82.39       91.14      3.12 o
  -4   3   5      791.24      860.31     45.47 o
  -3   3   5        1.65       -0.01      1.24 o
  -2   3   5       21.79       24.95      1.53 o
  -1   3   5      452.81      521.17     16.02 o
   0   3   5       14.88        7.49      1.45 o
   1   3   5      242.84      276.93     13.55 o
   2   3   5        0.27       -0.30      2.26 o
   3   3   5      490.66      475.91     29.69 o
   4   3   5       89.05       81.49      2.93 o
   5   3   5      386.93      373.17     22.16 o
   6   3   5        3.45        0.79      2.81 o
   7   3   5      174.34      158.85     16.02 o
   8   3   5       13.16       10.00      5.40 o
   9   3   5       79.07       86.71      8.04 o
  10   3   5        0.57       -1.84      6.03 o
  11   3   5        0.34       11.57      8.85 o
 -13   4   5       12.20        2.40      7.21 o
 -12   4   5        0.20       -4.92      6.63 o
 -11   4   5        3.48        2.21      6.54 o
 -10   4   5       33.55       21.51      6.79 o
  -9   4   5       15.43        7.13      5.87 o
  -8   4   5        0.28       -4.39      4.66 o
  -7   4   5      517.64      524.70     61.00 o
  -6   4   5        6.96        8.30      2.65 o
  -5   4   5        3.19        4.29      1.94 o
  -4   4   5        5.34        2.40      1.70 o
  -3   4   5       37.76       38.55      3.15 o
  -2   4   5      445.33      382.68     24.42 o
  -1   4   5     2333.72     2236.35     61.52 o
   0   4   5       86.66       85.63      3.09 o
   1   4   5      357.18      317.98     13.58 o
   2   4   5       30.91       28.18      2.06 o
   3   4   5       67.17       65.61      4.33 o
   4   4   5        6.87        9.80      2.63 o
   5   4   5        2.00       -1.00      3.01 o
   6   4   5       47.11       36.44      3.90 o
   7   4   5       57.31       57.31      5.38 o
   8   4   5       26.53       27.62      5.99 o
   9   4   5       22.33       16.40      6.15 o
  10   4   5        2.81       -5.09      6.00 o
 -13   5   5       12.15        3.06      7.52 o
 -12   5   5        0.51       -0.40      7.40 o
 -11   5   5       68.93       58.15      9.34 o
 -10   5   5      115.30      116.70      8.79 o
  -9   5   5       30.52       11.95      6.34 o
  -8   5   5        5.54        1.81      5.30 o
  -7   5   5       14.34       22.31      5.40 o
  -6   5   5       92.88      111.30      6.94 o
  -5   5   5        6.95       10.54      2.78 o
  -4   5   5      130.57      153.37      4.91 o
  -3   5   5        0.82       -1.99      1.69 o
  -2   5   5       23.86       34.58      2.44 o
  -1   5   5      287.18      292.94     10.13 o
   0   5   5      109.71      103.13      4.24 o
   1   5   5      420.94      339.17      8.71 o
   2   5   5        9.72        4.08      3.05 o
   3   5   5      224.00      205.75      8.95 o
   4   5   5       40.35       33.45      3.66 o
   5   5   5      107.43      106.00      5.42 o
   6   5   5      228.00      213.39     17.49 o
   7   5   5       68.01       67.65      5.85 o
   8   5   5       29.21       18.56      6.22 o
   9   5   5        6.63        9.04      8.09 o
  10   5   5        1.88        0.44     18.61 o
 -12   6   5       19.29       21.74      7.67 o
 -11   6   5       20.06       16.86      7.53 o
 -10   6   5       27.43       22.18      9.77 o
  -9   6   5       11.95        6.77      6.41 o
  -8   6   5        0.10       -7.92      5.28 o
  -7   6   5       80.89       96.42      8.04 o
  -6   6   5        0.10        0.35      4.73 o
  -5   6   5        7.18       16.79      8.49 o
  -4   6   5       19.33       31.54      3.80 o
  -3   6   5        0.22        2.40      2.49 o
  -2   6   5      131.92      115.43      8.85 o
  -1   6   5      180.78      188.12      7.55 o
   0   6   5        0.30       -0.74      1.92 o
   1   6   5       15.86       17.64      2.40 o
   2   6   5       31.31       28.67      4.37 o
   3   6   5       14.83       12.58      3.17 o
   4   6   5       33.20       38.40      4.87 o
   5   6   5      373.05      346.36     12.57 o
   6   6   5        0.35       -1.77      4.99 o
   7   6   5        0.21       -0.95      9.06 o
   8   6   5        2.11       -2.94      7.09 o
   9   6   5       13.69       14.11      9.34 o
 -11   7   5        0.12       -9.50      6.33 o
 -10   7   5       13.98        3.66      7.55 o
  -9   7   5       10.57        9.29      6.67 o
  -8   7   5        8.90        3.21      7.14 o
  -7   7   5        1.42       -3.24      5.89 o
  -6   7   5        4.69       26.91      6.68 o
  -5   7   5       46.51       72.12      9.31 o
  -4   7   5        3.50       16.60      6.70 o
  -3   7   5       10.93       10.37      5.81 o
  -2   7   5       74.90       89.28      7.33 o
  -1   7   5       12.06       14.94      4.15 o
   0   7   5        3.91        7.07      5.30 o
   1   7   5       41.87       62.61     17.43 o
   2   7   5      147.12      144.01     11.22 o
   3   7   5      252.15      238.99     17.04 o
   4   7   5       27.15       17.46      7.17 o
   5   7   5      286.99      300.26     12.96 o
   6   7   5       41.56       54.26     21.44 o
   7   7   5       61.18       73.75     20.20 o
   8   7   5       55.35       68.17     22.90 o
 -10   8   5        4.79       -0.37     11.59 o
  -9   8   5       84.97       99.65     13.41 o
  -8   8   5        0.93       -4.19     10.05 o
  -7   8   5        2.73       -2.24      6.27 o
  -6   8   5        0.62       -7.72     11.27 o
  -5   8   5      278.76      298.94     33.34 o
  -4   8   5      162.76      202.06     13.90 o
  -3   8   5        2.72       -2.31      6.09 o
  -2   8   5        1.33       -4.66      4.30 o
  -1   8   5       21.60       21.19      6.54 o
   0   8   5       48.84       50.54      7.38 o
   1   8   5      130.94      129.60      9.06 o
   2   8   5       43.09       28.36      8.99 o
   4   8   5        2.11        8.46      7.08 o
   5   8   5       72.04       90.42     19.37 o
   6   8   5        1.34        3.72     10.58 o
   7   8   5        4.27       10.52     17.15 o
  -9   9   5        8.51       -5.75     14.73 o
  -8   9   5        5.31       -3.76     15.43 o
  -7   9   5        5.24       -3.68     11.21 o
  -6   9   5        3.98       -7.49      7.88 o
  -5   9   5       19.43       44.37     12.73 o
  -4   9   5       25.33       22.63      8.16 o
  -3   9   5       45.36       56.13      7.62 o
  -2   9   5        0.07       -7.89      6.22 o
  -1   9   5       23.68       13.56      8.58 o
   0   9   5       61.74       59.63     11.21 o
   1   9   5      104.22       96.56     11.62 o
   2   9   5        8.59        0.83      7.89 o
   3   9   5       34.94       24.07      9.55 o
   4   9   5       47.77       58.24     12.59 o
   5   9   5        0.07       -4.84      9.27 o
   6   9   5        0.07        0.14      9.82 o
  -7  10   5       12.97        0.26     11.27 o
  -6  10   5       49.12       42.73     10.52 o
  -5  10   5        3.95        2.84      8.48 o
  -4  10   5        0.22       -5.95      9.27 o
  -3  10   5      121.20      140.97     14.39 o
  -2  10   5        2.48        1.80      8.85 o
  -1  10   5       21.69       16.88      9.68 o
   0  10   5        1.37       -6.23      7.89 o
   2  10   5       15.15       14.11      9.27 o
   3  10   5       22.30       22.27     10.93 o
   4  10   5       49.91       55.75     13.14 o
  -5  11   5        0.77        1.25     10.79 o
  -4  11   5        0.27       -4.98      9.68 o
  -3  11   5       23.73       18.26     11.21 o
  -2  11   5       27.21       24.35     11.07 o
  -1  11   5        0.51        5.40      9.82 o
   0  11   5       58.26       45.93     12.17 o
   1  11   5        4.95       12.45      9.82 o
   2  11   5        1.83       -3.18      9.13 o
 -14   0   6       64.84       93.60     12.24 o
 -13   0   6        8.47        1.53     11.00 o
 -12   0   6       53.28       43.07      9.92 o
 -11   0   6      535.83      504.92     97.46 o
 -10   0   6      910.71      868.96    116.97 o
  -9   0   6      438.64      433.57     38.25 o
  -8   0   6      326.61      324.65     22.41 o
  -7   0   6      186.08      158.94     15.58 o
  -6   0   6      592.15      591.23     35.09 o
  -5   0   6     1753.38     1594.20     21.07 o
  -4   0   6     2616.99     2769.86    133.93 o
  -3   0   6      517.76      525.06     34.29 o
  -2   0   6     2294.69     2328.89    179.90 o
  -1   0   6      154.89      157.92     16.48 o
   0   0   6      762.38      797.66     54.57 o
   1   0   6      462.27      448.43     25.56 o
   2   0   6     2533.55     2489.40    200.38 o
   3   0   6     1071.48     1021.00    135.26 o
   4   0   6      111.09       91.54     14.41 o
   5   0   6      350.67      294.31     12.40 o
   6   0   6       17.37        9.09      4.65 o
   7   0   6       97.74       80.93     12.45 o
   8   0   6        8.30       -2.91      9.82 o
   9   0   6       29.02       23.52     12.17 o
  10   0   6      152.33      149.69     17.02 o
  11   0   6       13.06       14.80     13.00 o
 -14   1   6       22.74       24.64      8.34 o
 -13   1   6        1.35       -3.42      7.00 o
 -12   1   6        0.36       -8.36      5.57 o
 -11   1   6        1.78       -8.35      5.69 o
 -10   1   6     1018.62      939.86     94.75 o
  -9   1   6      188.53      158.70     26.60 o
  -8   1   6       30.97       20.44      4.95 o
  -7   1   6       16.16       15.19      2.65 o
  -6   1   6      535.27      451.79     26.21 o
  -5   1   6       30.74       31.73      2.82 o
  -4   1   6       66.45       74.99      5.13 o
  -3   1   6     1478.38     1568.30     45.77 o
  -2   1   6       65.40       69.08      4.26 o
  -1   1   6      202.60      210.46      8.95 o
   0   1   6     1810.16     1830.71     88.53 o
   1   1   6     1109.47     1122.87     54.80 o
   2   1   6      534.99      577.30     44.02 o
   3   1   6      256.22      248.77     15.66 o
   4   1   6       37.93       46.97      4.52 o
   5   1   6        1.05        1.79      1.83 o
   6   1   6        6.91        3.51      2.78 o
   7   1   6        0.98       -6.50      4.33 o
   8   1   6       36.64       34.81      8.09 o
   9   1   6      108.45      110.51     11.29 o
  10   1   6       12.32       21.37      8.65 o
 -14   2   6        0.39       -5.76      7.15 o
 -13   2   6       13.44       12.25      7.50 o
 -12   2   6        5.28       -8.94      6.36 o
 -11   2   6       99.81      120.29     14.07 o
 -10   2   6        9.60       -2.75      5.88 o
  -9   2   6       56.10       65.84      6.03 o
  -8   2   6       85.39       74.71      8.29 o
  -7   2   6      102.67      106.64      8.17 o
  -6   2   6      385.30      450.72     13.50 o
  -5   2   6     1793.48     1833.70     63.15 o
  -4   2   6       37.22       52.99      2.46 o
  -3   2   6     1019.59     1142.50     44.79 o
  -2   2   6       96.83      128.19      3.80 o
  -1   2   6     1353.41     1291.12     42.55 o
   0   2   6      624.48      572.26     25.14 o
   1   2   6       87.12      109.23      5.89 o
   2   2   6      188.79      199.38      9.75 o
   3   2   6       51.80       63.54      3.34 o
   4   2   6      131.06      126.05      7.82 o
   5   2   6      187.43      195.63     10.84 o
   6   2   6        8.77       11.74      3.12 o
   7   2   6        3.57       -1.96      4.54 o
   8   2   6       16.21        7.45      7.34 o
   9   2   6        0.52       -0.94      7.63 o
  10   2   6        0.06        6.41      8.36 o
 -14   3   6        1.51       -2.35      7.30 o
 -13   3   6        0.00       -9.22      6.81 o
 -12   3   6       85.76      106.79      9.60 o
 -11   3   6        3.87       -2.24      6.28 o
 -10   3   6      163.57      185.14     13.48 o
  -9   3   6       26.67       21.04      6.11 o
  -8   3   6       45.61       40.87      5.71 o
  -7   3   6        0.81       -3.57      2.64 o
  -6   3   6     1356.62     1441.08     75.20 o
  -5   3   6       72.84       58.69      2.60 o
  -4   3   6      439.84      473.35     25.87 o
  -3   3   6      298.26      358.08     16.55 o
  -2   3   6       42.39       67.35      2.67 o
  -1   3   6      162.74      138.76      4.20 o
   0   3   6        7.04        6.32      1.75 o
   1   3   6      481.91      479.60     23.40 o
   2   3   6      150.16      151.26      9.33 o
   3   3   6       16.07       16.14      2.15 o
   4   3   6      258.52      241.40     15.01 o
   5   3   6       86.54       75.69      3.90 o
   6   3   6      142.03      124.55      4.80 o
   7   3   6        3.90        3.30      4.93 o
   8   3   6        0.40       -2.48      5.13 o
   9   3   6       28.79       36.97      7.07 o
  10   3   6        4.87       -0.13      7.89 o
 -13   4   6       33.68       36.17      8.60 o
 -12   4   6       34.98       23.10      7.68 o
 -11   4   6      132.66      119.66      9.72 o
 -10   4   6       89.47       76.57     12.34 o
  -9   4   6       18.66       13.20      6.05 o
  -8   4   6       44.06       45.34      6.74 o
  -7   4   6       68.27       86.35      4.36 o
  -6   4   6      201.82      248.42     11.40 o
  -5   4   6       11.55        8.92      2.45 o
  -4   4   6      241.90      246.32      9.86 o
  -3   4   6       10.74       19.69      1.83 o
  -2   4   6       19.29       31.18      2.07 o
  -1   4   6      411.72      425.17     18.86 o
   0   4   6       13.99       18.05      2.12 o
   1   4   6        0.93        4.59      1.75 o
   2   4   6       23.45       28.19      2.22 o
   3   4   6      225.58      206.44      8.43 o
   4   4   6       20.54       16.32      3.51 o
   5   4   6      158.77      143.66     12.01 o
   6   4   6        0.94       -2.37      3.77 o
   7   4   6        2.53       -0.82      4.74 o
   8   4   6       34.47       30.41      6.46 o
   9   4   6       12.86       10.99      6.31 o
  10   4   6        7.62        4.19      6.77 o
 -13   5   6       10.42        9.63      7.97 o
 -12   5   6       31.53       29.29      8.10 o
 -11   5   6        4.70        4.66      6.86 o
 -10   5   6        0.26        2.49      6.21 o
  -9   5   6       12.48       -4.00      5.79 o
  -8   5   6        0.20        0.56      5.53 o
  -7   5   6       77.85       90.15      7.41 o
  -6   5   6      155.10      173.84     15.77 o
  -5   5   6        2.51       12.38      3.22 o
  -4   5   6      130.56      141.12      4.02 o
  -3   5   6      154.41      201.03      8.50 o
  -2   5   6       10.94        8.67      3.09 o
  -1   5   6     1290.31     1275.68     60.69 o
   0   5   6     2203.73     2114.85     65.52 o
   1   5   6       37.24       46.50      3.98 o
   2   5   6      101.00       83.00      5.17 o
   3   5   6        1.47        1.69      2.68 o
   4   5   6        4.98        8.31      3.43 o
   5   5   6       20.69       17.59      7.85 o
   6   5   6        5.67        0.32      4.69 o
   7   5   6        6.40        2.04      5.18 o
   8   5   6       16.42       17.09      6.47 o
   9   5   6        0.05       -3.90     11.27 o
 -12   6   6       13.15        8.21      7.73 o
 -11   6   6       16.86       14.77      7.35 o
 -10   6   6       18.01       -6.57      9.86 o
  -9   6   6      146.04      156.12     11.89 o
  -8   6   6       50.86       45.80      7.27 o
  -7   6   6        4.81       -2.59      5.54 o
  -6   6   6      201.16      223.24     22.33 o
  -5   6   6      449.12      484.34     30.03 o
  -4   6   6       40.76       51.44      5.03 o
  -3   6   6       27.50       23.99      3.27 o
  -2   6   6      256.09      321.13      7.21 o
  -1   6   6      302.66      298.64     12.66 o
   0   6   6        5.08       15.76      5.51 o
   1   6   6      105.02       94.86     16.94 o
   2   6   6        0.02       -4.02      2.68 o
   3   6   6       19.47       15.65      4.11 o
   4   6   6       31.83       34.66      5.03 o
   5   6   6      407.20      364.46     12.31 o
   6   6   6      166.14      156.90     10.61 o
   7   6   6        6.91       10.78      7.42 o
   8   6   6       56.31       54.51     10.24 o
   9   6   6        7.90       11.51     10.44 o
 -11   7   6        1.23       -5.90     11.36 o
 -10   7   6        1.82       -4.49      6.41 o
  -9   7   6        3.21       -7.23      6.19 o
  -8   7   6        0.73       -7.30      5.93 o
  -7   7   6      575.56      580.96     59.62 o
  -6   7   6     1707.55     1834.49    123.47 o
  -5   7   6       70.71       83.89      9.67 o
  -4   7   6      299.71      399.58     54.71 o
  -3   7   6        1.07        2.03      3.71 o
  -2   7   6      148.51      190.91     15.22 o
  -1   7   6        3.70        4.51      5.32 o
   0   7   6       29.84       32.53      6.64 o
   1   7   6       14.14       20.15      8.30 o
   2   7   6        5.35        6.68      4.54 o
   3   7   6       94.91      102.02      7.02 o
   4   7   6       23.39       40.78      7.67 o
   5   7   6      419.70      456.37     19.85 o
   6   7   6      312.39      302.42     22.27 o
   7   7   6       12.83       14.43     13.70 o
   8   7   6        1.76        3.60     23.52 o
 -10   8   6       11.86       13.29      9.45 o
  -9   8   6        0.38       -7.37      7.84 o
  -8   8   6        0.87       -7.23      8.13 o
  -7   8   6       12.49        5.40     17.57 o
  -6   8   6        0.02       -4.91     12.38 o
  -5   8   6      829.06      936.18     97.67 o
  -4   8   6       97.97      144.89     10.23 o
  -3   8   6       11.44       19.64     12.87 o
  -2   8   6       87.33      100.61      9.59 o
  -1   8   6       37.55       37.89      8.23 o
   0   8   6       35.78       38.99     14.94 o
   1   8   6       92.68       94.54      9.02 o
   2   8   6        9.84        8.99      7.61 o
   4   8   6      566.28      541.33     23.79 o
   5   8   6      116.82      121.72     11.97 o
   6   8   6        2.83        9.73     13.83 o
   7   8   6        0.69       10.04     24.07 o
  -9   9   6       11.75       -5.97     15.22 o
  -8   9   6        0.67      -17.72     14.39 o
  -7   9   6        0.25       -8.83      8.04 o
  -6   9   6        0.07      -12.77      9.48 o
  -5   9   6       12.42        6.43      8.39 o
  -4   9   6      178.27      175.69     18.40 o
  -3   9   6        0.58       -7.83      6.79 o
  -2   9   6       48.71       56.67      9.01 o
  -1   9   6       83.26       71.40      9.12 o
   0   9   6       48.48       33.89     10.24 o
   1   9   6       36.01       25.46      9.13 o
   2   9   6       20.46       17.85      9.27 o
   4   9   6       10.68       11.48     10.38 o
   5   9   6        0.47       -3.46      9.27 o
  -7  10   6       14.98       10.11     19.71 o
  -6  10   6        0.19      -10.35     20.96 o
  -5  10   6       22.65       13.70     16.46 o
  -4  10   6        1.10       -7.06      7.84 o
  -3  10   6       21.79       22.41     10.65 o
  -2  10   6       28.60       28.08     10.93 o
  -1  10   6        0.15        5.67      9.13 o
   0  10   6       25.30       32.51     10.65 o
   1  10   6       22.60       17.15      9.68 o
   2  10   6       70.69       56.03     11.90 o
   3  10   6        6.51       -1.25      9.41 o
   4  10   6        5.70        2.21      9.68 o
  -4  11   6       46.96       54.92     13.56 o
  -3  11   6       43.91       37.91     12.73 o
  -2  11   6       30.92       51.88     12.87 o
  -1  11   6        5.64        3.32     10.24 o
   0  11   6        6.40       11.62      9.68 o
 -14   1   7       64.48       92.94     10.13 o
 -13   1   7        7.18       10.33      7.60 o
 -12   1   7      133.15      138.57      9.49 o
 -11   1   7        3.57       -2.45     11.80 o
 -10   1   7        0.83        0.86      5.01 o
  -9   1   7        2.45       -0.88      3.54 o
  -8   1   7       52.88       46.21      6.75 o
  -7   1   7        0.09       -3.51      2.34 o
  -6   1   7      126.67      139.41      8.03 o
  -5   1   7      262.81      313.57     10.84 o
  -4   1   7      125.70      120.54      6.71 o
  -3   1   7       25.30       49.69      2.94 o
  -2   1   7     1105.20     1202.37     63.60 o
  -1   1   7      236.76      229.88      9.58 o
   0   1   7      218.73      228.80     10.36 o
   1   1   7      885.60      954.82     42.49 o
   2   1   7       13.96       13.82      2.19 o
   3   1   7      200.31      208.38     14.21 o
   4   1   7      118.78       99.63      5.68 o
   5   1   7       83.10       78.00      5.28 o
   6   1   7        3.01       -1.92      2.66 o
   7   1   7        9.44        8.13      6.70 o
   8   1   7        1.11       -9.75      6.50 o
   9   1   7      205.94      214.33     28.57 o
  10   1   7      106.09      119.09     12.75 o
 -14   2   7       12.20        9.37      9.20 o
 -13   2   7        0.06       -9.99      6.66 o
 -12   2   7       45.23       33.14      7.78 o
 -11   2   7       63.92       75.09      9.07 o
 -10   2   7       87.85       98.07     11.96 o
  -9   2   7        0.43       -1.53      3.44 o
  -8   2   7      138.88      122.88      7.98 o
  -7   2   7      109.05       98.16      4.24 o
  -6   2   7      948.28      954.08     27.58 o
  -5   2   7      453.79      507.23     17.97 o
  -4   2   7       32.80       34.01      2.17 o
  -3   2   7      719.55      733.88     23.04 o
  -2   2   7      465.32      451.86     22.75 o
  -1   2   7      727.46      726.75     30.41 o
   0   2   7      454.71      458.24     21.32 o
   1   2   7       25.63       20.30      3.27 o
   2   2   7      291.61      268.83     11.80 o
   3   2   7       97.25      123.10      9.41 o
   4   2   7        0.01        3.41      2.25 o
   5   2   7      108.90       99.07      6.95 o
   6   2   7       14.39        7.37      3.94 o
   7   2   7        0.37       -9.00      6.00 o
   8   2   7       82.79       76.95     10.02 o
   9   2   7       72.76       83.53     11.15 o
  10   2   7        4.63       14.07     12.45 o
 -14   3   7       14.13        5.43      8.03 o
 -13   3   7       10.19        8.85      7.75 o
 -12   3   7       43.02       37.33      9.23 o
 -11   3   7       13.85       15.04      8.63 o
 -10   3   7       57.79       66.99      8.05 o
  -9   3   7       11.89        7.70      7.19 o
  -8   3   7      560.11      502.16     28.49 o
  -7   3   7       21.21       35.06      3.90 o
  -6   3   7       75.54       84.33      4.41 o
  -5   3   7       17.68       37.37      2.62 o
  -4   3   7      236.05      266.85     11.10 o
  -3   3   7       81.68       73.99      3.47 o
  -2   3   7      318.23      324.93      8.20 o
  -1   3   7      240.92      241.18      9.31 o
   0   3   7      132.61      122.73      7.24 o
   1   3   7       13.00       14.30      1.99 o
   2   3   7        2.74        0.97      1.80 o
   3   3   7       24.42       25.08      2.49 o
   4   3   7        5.56        4.09      2.33 o
   5   3   7      157.23      142.55      9.20 o
   6   3   7        1.07       -6.61      4.52 o
   7   3   7       15.91       12.21      5.54 o
   8   3   7       16.20       18.38      7.87 o
   9   3   7       41.83       57.68     10.16 o
 -13   4   7       12.01        9.99      8.05 o
 -12   4   7       77.18       93.79     11.67 o
 -11   4   7        9.39        0.00      6.70 o
 -10   4   7       51.59       44.85      7.59 o
  -9   4   7       69.49       81.56     14.43 o
  -8   4   7       57.20       74.54     13.56 o
  -7   4   7        0.83        3.38      3.36 o
  -6   4   7       20.53       20.87      3.39 o
  -5   4   7       34.52       45.99      3.31 o
  -4   4   7       61.34       75.56      3.28 o
  -3   4   7      110.86      120.74      4.86 o
  -2   4   7      227.55      186.30      5.04 o
  -1   4   7      148.44      203.44      7.93 o
   0   4   7      863.43      917.13     33.25 o
   1   4   7        0.05       -1.71      1.79 o
   2   4   7        1.54        2.19      1.93 o
   3   4   7        0.66       -0.79      2.32 o
   4   4   7        3.58        3.52      2.84 o
   5   4   7       10.40       10.37      3.94 o
   6   4   7       16.06       12.85      5.32 o
   7   4   7       12.17        8.26      6.37 o
   8   4   7        0.84       -4.02      5.69 o
   9   4   7       12.45       22.00      8.78 o
 -13   5   7       11.19       -2.68      7.67 o
 -12   5   7       52.41       38.26      9.25 o
 -11   5   7        0.15       -0.93      6.75 o
 -10   5   7       12.64       19.25      7.50 o
  -9   5   7        0.30       -8.54      5.69 o
  -8   5   7      265.62      241.75     14.88 o
  -7   5   7      364.20      366.21     32.87 o
  -6   5   7      245.25      280.48     24.73 o
  -5   5   7        3.82       -1.44      2.88 o
  -4   5   7      318.74      356.54     17.68 o
  -3   5   7       21.99       28.94      2.55 o
  -2   5   7       12.37       11.49      2.59 o
  -1   5   7      174.99      187.64      8.97 o
   0   5   7        4.28        3.52      2.24 o
   1   5   7      209.94      200.11      7.81 o
   2   5   7       11.59        6.16      2.52 o
   3   5   7       18.12       18.70      2.98 o
   4   5   7       10.20        3.80      3.59 o
   5   5   7        3.19       -0.25      4.50 o
   6   5   7       10.44        5.10      6.49 o
   7   5   7        0.05       -2.02      6.61 o
   8   5   7        0.81        0.23      6.16 o
   9   5   7       37.16       35.84      9.75 o
 -12   6   7        0.03      -10.28      6.85 o
 -11   6   7        0.88       -3.12      6.95 o
 -10   6   7       23.24       14.72      7.94 o
  -9   6   7       34.81       39.65      7.87 o
  -8   6   7        5.96      -10.06      9.27 o
  -7   6   7        1.70        5.48      7.63 o
  -6   6   7      424.77      480.74     42.19 o
  -5   6   7        3.20       -3.02      4.52 o
  -4   6   7        9.88       11.66      3.87 o
  -3   6   7        1.54        3.10      3.01 o
  -2   6   7      131.86      149.68     15.16 o
  -1   6   7       38.07       18.12     13.83 o
   0   6   7      244.78      215.08     22.28 o
   1   6   7       46.11       49.29      6.85 o
   2   6   7        1.36       -0.30      2.92 o
   3   6   7       12.04       12.39      3.53 o
   4   6   7       23.21       15.60      3.94 o
   5   6   7       50.48       62.92      9.09 o
   6   6   7      111.96      112.33     10.86 o
   7   6   7        3.24       -5.70      6.93 o
   8   6   7       35.47       39.61      9.43 o
 -11   7   7       12.92       -4.51      8.27 o
 -10   7   7       23.77        8.75      7.37 o
  -9   7   7       67.97       62.89      9.31 o
  -8   7   7       66.12       76.60     19.36 o
  -7   7   7       60.83       74.87      8.33 o
  -6   7   7      753.40      915.02     89.06 o
  -5   7   7       21.15       37.75      8.50 o
  -4   7   7      517.31      679.16     76.02 o
  -3   7   7        2.15        6.78      5.04 o
  -2   7   7       20.13       33.19      5.80 o
  -1   7   7       22.54       19.32      8.23 o
   0   7   7        3.98        5.46      5.73 o
   1   7   7        5.48        2.46      5.63 o
   2   7   7       17.90       15.78      5.07 o
   3   7   7        1.96       -0.92      8.70 o
   4   7   7        1.35        0.87      5.77 o
   5   7   7        3.62       15.32     15.08 o
   6   7   7        0.98        2.19     21.17 o
   7   7   7        0.38        7.56     15.22 o
 -10   8   7       34.15       24.99     10.02 o
  -9   8   7        5.17        5.17      7.65 o
  -8   8   7        9.82        6.15      7.58 o
  -7   8   7        2.30      -15.11     12.87 o
  -6   8   7      232.36      258.56     35.14 o
  -5   8   7       25.62       35.07      8.98 o
  -4   8   7      186.03      183.58     18.26 o
  -3   8   7      315.07      323.17     19.09 o
  -2   8   7       36.52       56.64      6.91 o
  -1   8   7        1.09       -4.50      6.16 o
   0   8   7       19.23       23.66      7.07 o
   1   8   7        4.08       -1.36      5.83 o
   2   8   7        2.77       -6.53     10.10 o
   3   8   7       64.95       48.83     11.21 o
   4   8   7      252.24      261.05     17.71 o
   5   8   7       26.95       48.34     23.45 o
   6   8   7       11.72       13.64     15.98 o
  -9   9   7        2.26      -13.53      9.02 o
  -8   9   7        7.07       -8.00      9.68 o
  -7   9   7        0.74      -10.38     12.87 o
  -6   9   7       29.06       12.31     16.19 o
  -5   9   7       15.52       17.29     15.77 o
  -4   9   7       25.46       37.35     14.80 o
  -3   9   7        0.00       -4.99      7.06 o
  -2   9   7       81.62       74.01     10.65 o
  -1   9   7       25.06       24.56      8.16 o
   0   9   7        0.00       -7.19      7.06 o
   1   9   7        0.89       -8.02      7.47 o
   2   9   7       85.00       60.32     12.04 o
   3   9   7       22.75       23.24     10.79 o
   4   9   7       41.20       35.42     12.04 o
   5   9   7        4.21       -7.61      9.55 o
  -7  10   7        5.06      -24.07     16.05 o
  -6  10   7       23.74        1.80     17.15 o
  -5  10   7       47.20       17.43     16.60 o
  -4  10   7        8.99        0.31      8.29 o
  -3  10   7       11.89       10.11      8.21 o
  -2  10   7      161.18      138.90     14.80 o
  -1  10   7       24.03        8.16      9.55 o
   0  10   7       37.13       41.09     11.34 o
   1  10   7        0.38        2.77      8.85 o
   2  10   7       38.95       35.42     11.34 o
 -14   0   8        0.64       -2.77     12.17 o
 -13   0   8        4.96       -7.76      9.55 o
 -12   0   8      116.20      112.07     13.28 o
 -11   0   8      418.85      374.45     63.85 o
 -10   0   8      532.83      494.62     46.83 o
  -9   0   8       56.10       62.71      5.69 o
  -8   0   8      893.18      772.15     37.54 o
  -7   0   8       19.19       13.69      6.31 o
  -6   0   8      359.84      371.10      7.45 o
  -5   0   8       68.25       96.59      4.76 o
  -4   0   8     1733.56     1699.53    130.45 o
  -3   0   8       97.45      150.03     14.72 o
  -2   0   8     1032.20     1002.63     74.39 o
  -1   0   8     6997.96     7636.95    403.35 o
   0   0   8    11801.64    11595.50    662.75 o
   1   0   8     2241.66     2197.25    136.12 o
   2   0   8       20.10       29.49      3.28 o
   3   0   8       13.76        7.72      2.91 o
   4   0   8        0.31       -2.56      2.68 o
   5   0   8      109.30      102.76     12.02 o
   6   0   8        0.14       -3.07      5.84 o
   7   0   8       22.64       24.07     11.07 o
   8   0   8        0.35       -3.04     10.51 o
   9   0   8        0.02       -4.01     11.34 o
 -14   1   8       37.60       37.31      8.95 o
 -13   1   8        3.37       -9.39      7.21 o
 -12   1   8       11.52       12.94      7.30 o
 -11   1   8      962.83      917.27     69.05 o
 -10   1   8      982.72      985.81     83.61 o
  -9   1   8       42.68       35.28      8.08 o
  -8   1   8       17.32       12.42      3.49 o
  -7   1   8      163.89      149.12      6.82 o
  -6   1   8      178.06      165.63      4.35 o
  -5   1   8        0.54       -2.70      1.80 o
  -4   1   8      130.67      102.85      4.26 o
  -3   1   8      122.33       91.49      6.23 o
  -2   1   8       96.08       85.87      4.37 o
  -1   1   8      777.59      748.74     24.29 o
   0   1   8      384.02      462.36     13.05 o
   1   1   8       11.31       25.00      4.75 o
   2   1   8       46.27       62.46      7.16 o
   3   1   8      128.04      128.63      9.41 o
   4   1   8      136.66      106.66      5.83 o
   5   1   8      199.62      177.22     12.33 o
   6   1   8       66.03       81.84      9.19 o
   7   1   8        7.32        0.45     11.14 o
   8   1   8       20.20       13.97      8.29 o
   9   1   8       85.18      116.72     12.72 o
 -14   2   8       22.56       18.92      8.52 o
 -13   2   8       21.00       20.59      8.22 o
 -12   2   8       40.76       33.63      8.33 o
 -11   2   8      142.37      155.37      9.71 o
 -10   2   8       81.77       96.00     13.20 o
  -9   2   8      429.54      369.47     21.43 o
  -8   2   8       59.03       61.69      4.40 o
  -7   2   8      472.18      453.36      9.22 o
  -6   2   8     1059.37     1048.16     21.03 o
  -5   2   8     1441.36     1534.05     39.90 o
  -4   2   8      131.60      145.25      6.26 o
  -3   2   8      196.99      184.22     11.70 o
  -2   2   8        0.43       -2.88      1.92 o
  -1   2   8      108.98      109.64      3.64 o
   0   2   8       53.43       52.64      2.97 o
   1   2   8        1.15       -2.03      1.84 o
   2   2   8        2.86        0.42      1.83 o
   3   2   8        0.00       -3.08      2.05 o
   4   2   8      114.61       97.86      6.08 o
   5   2   8      164.66      167.26     12.49 o
   6   2   8       82.11       70.96      8.90 o
   7   2   8        0.66       -3.45      8.92 o
   8   2   8       65.84       47.31      9.64 o
   9   2   8       71.35       71.45     11.12 o
 -14   3   8        3.59       -7.88      7.97 o
 -13   3   8       15.16        1.90      7.63 o
 -12   3   8       58.47       64.95     13.45 o
 -11   3   8       21.04       35.90      7.82 o
 -10   3   8      185.70      181.15     11.88 o
  -9   3   8      728.23      624.69     39.42 o
  -8   3   8       15.18       19.19      4.07 o
  -7   3   8      246.38      263.71     12.99 o
  -6   3   8      380.89      330.43     17.37 o
  -5   3   8     1267.83     1458.36     60.55 o
  -4   3   8       35.66       39.27      4.05 o
  -3   3   8       33.81       33.13      2.52 o
  -2   3   8       46.22       50.31      2.87 o
  -1   3   8       46.86       52.44      3.21 o
   0   3   8        6.97        6.52      2.23 o
   1   3   8       24.01       26.41      2.26 o
   2   3   8        3.80        1.09      2.12 o
   3   3   8        8.66       10.02      2.53 o
   4   3   8      364.95      310.14     18.61 o
   5   3   8      107.23      102.42     12.58 o
   6   3   8       23.20       18.37      5.48 o
   7   3   8       34.50       32.49      8.45 o
   8   3   8        8.03        4.08      8.02 o
   9   3   8        0.01        6.78      8.70 o
 -13   4   8        5.85        5.01      7.92 o
 -12   4   8       12.37        5.27      7.39 o
 -11   4   8        2.28        2.54      6.90 o
 -10   4   8      140.22      132.39      9.41 o
  -9   4   8      153.69      182.81     13.35 o
  -8   4   8      600.10      626.74     59.52 o
  -7   4   8      126.85      148.56      5.86 o
  -6   4   8      332.31      348.15     32.09 o
  -5   4   8      285.86      309.64     16.05 o
  -4   4   8       28.98       28.93      3.57 o
  -3   4   8       29.42       35.13      3.61 o
  -2   4   8       31.36       45.81      3.21 o
  -1   4   8        0.01       -3.07      2.05 o
   0   4   8      572.66      579.72     21.83 o
   1   4   8       39.76       46.90      3.90 o
   2   4   8        9.68        9.73      2.31 o
   3   4   8       50.55       46.15      3.70 o
   4   4   8      133.18      119.20      6.03 o
   5   4   8        1.15       -2.01      4.29 o
   6   4   8       24.20       12.83      6.97 o
   7   4   8        7.42       -1.18      5.63 o
   8   4   8        7.64       12.52      8.48 o
 -13   5   8        0.22       -8.88      7.50 o
 -12   5   8        1.76      -10.39      6.92 o
 -11   5   8       73.13       70.29      9.97 o
 -10   5   8      201.48      191.21     10.26 o
  -9   5   8       10.38        2.76      6.23 o
  -8   5   8      185.50      187.43     14.31 o
  -7   5   8        0.80       -4.09      5.39 o
  -6   5   8      247.89      309.85     30.07 o
  -5   5   8      108.10      143.40      8.87 o
  -4   5   8        5.52        2.08      2.72 o
  -3   5   8       72.95       76.00      4.10 o
  -2   5   8        4.16       28.86      9.23 o
  -1   5   8        5.27        6.37      2.29 o
   0   5   8        1.24        1.01      2.39 o
   1   5   8       49.04       52.16      4.49 o
   2   5   8       11.86        5.44      2.67 o
   3   5   8      147.97      127.31      7.16 o
   4   5   8       49.40       39.81      5.86 o
   5   5   8       45.86       44.09      6.26 o
   6   5   8       12.57       -5.21      6.51 o
   7   5   8       12.83        9.47      6.15 o
   8   5   8        1.07       -0.68      8.61 o
 -12   6   8        3.10      -10.97      7.32 o
 -11   6   8       28.96       17.66      7.85 o
 -10   6   8        0.78       -2.90      6.77 o
  -9   6   8        6.63       -0.71      6.41 o
  -8   6   8      418.96      432.34     30.59 o
  -7   6   8        2.51       -2.00      6.98 o
  -6   6   8      433.97      491.04     55.87 o
  -5   6   8       51.88       54.33      7.63 o
  -4   6   8        2.32       -3.13      3.18 o
  -3   6   8        0.70       -4.08      3.25 o
  -2   6   8       11.30       17.58      3.38 o
  -1   6   8      100.96      118.01      5.69 o
   0   6   8        4.25       -4.37      3.87 o
   1   6   8        0.35       -4.78      3.19 o
   2   6   8       10.98        6.61      3.40 o
   3   6   8       25.30       28.19      4.19 o
   4   6   8        6.12        4.05      4.81 o
   5   6   8       11.46       10.86      8.85 o
   6   6   8       12.49       15.10     13.00 o
   7   6   8        4.33        4.73      6.41 o
 -11   7   8       21.71       12.92      8.40 o
 -10   7   8       22.77       15.64     13.04 o
  -9   7   8       56.05       66.54      9.19 o
  -8   7   8       14.72        1.03      6.87 o
  -7   7   8       39.35       50.27      9.96 o
  -6   7   8      315.83      379.33     58.86 o
  -5   7   8      906.85      876.54     28.78 o
  -4   7   8       61.13       92.31      7.02 o
  -3   7   8       80.58      106.48      6.90 o
  -2   7   8       13.15       11.21      4.49 o
  -1   7   8        9.80       11.57      4.55 o
   0   7   8        2.45        5.80      5.88 o
   1   7   8       23.64       24.94      6.75 o
   2   7   8       12.39        3.73      5.06 o
   3   7   8       26.65       20.33      5.94 o
   4   7   8       95.67      102.29      8.64 o
   5   7   8      104.27      140.36     13.14 o
   6   7   8        0.55        3.89     23.17 o
 -10   8   8        7.18       -9.66     11.37 o
  -9   8   8        0.01      -16.63     12.09 o
  -8   8   8       11.41        2.36      8.64 o
  -7   8   8       36.23       37.17     18.12 o
  -6   8   8      212.63      174.45     21.44 o
  -5   8   8      159.92      172.93     18.81 o
  -4   8   8      179.44      226.74     18.81 o
  -3   8   8       20.96       13.70     13.00 o
  -2   8   8        0.17       -1.43      4.54 o
  -1   8   8        0.92       -2.06      6.64 o
   0   8   8        1.16       -4.20      5.96 o
   1   8   8        4.54        4.94      6.34 o
   2   8   8       18.38       13.63      7.11 o
   3   8   8       21.70       16.60      8.99 o
   4   8   8        3.29        2.49      9.13 o
   5   8   8       18.14       17.85     11.90 o
  -9   9   8        8.04       -5.29      9.80 o
  -8   9   8        0.11      -13.28      9.96 o
  -7   9   8       13.40      -17.57     16.19 o
  -6   9   8       31.94       19.23     16.32 o
  -5   9   8        7.57      -10.24     14.11 o
  -4   9   8      158.09      143.05     18.81 o
  -3   9   8       24.83       23.06      8.48 o
  -2   9   8        9.43        6.10      7.42 o
  -1   9   8        1.69       -8.86      5.91 o
   0   9   8        5.88        0.85      7.26 o
   1   9   8       22.21       12.45      8.99 o
   2   9   8        5.25        7.75      8.99 o
   3   9   8        8.87        7.89     10.65 o
   4   9   8       48.07       39.43     12.45 o
  -6  10   8        0.04      -19.23     16.19 o
  -5  10   8        0.06      -19.78     15.49 o
  -4  10   8       13.64        3.56      8.63 o
  -3  10   8        3.82       -6.31     13.77 o
  -2  10   8       20.83       18.40     10.79 o
  -1  10   8       41.87       26.42     10.51 o
   0  10   8       40.25       31.96     11.07 o
   1  10   8       31.33       17.43      9.96 o
 -14   1   9        6.16       -6.89      7.89 o
 -13   1   9        3.00      -12.32      8.77 o
 -12   1   9      167.91      180.62     10.61 o
 -11   1   9     1064.66     1075.13     73.87 o
 -10   1   9      169.06      143.71     17.36 o
  -9   1   9       43.64       33.78      4.98 o
  -8   1   9      142.53      112.28      8.57 o
  -7   1   9       43.47       41.57      4.80 o
  -6   1   9        6.50        7.46      2.58 o
  -5   1   9      210.80      240.28     10.68 o
  -4   1   9      353.78      323.56     14.31 o
  -3   1   9       33.23       25.31      2.59 o
  -2   1   9      983.10      975.07     44.55 o
  -1   1   9      668.98      729.19     26.97 o
   0   1   9      391.47      407.57     19.76 o
   1   1   9      376.53      370.72     19.77 o
   2   1   9        0.40       -3.42      2.28 o
   3   1   9       59.49       56.17      6.28 o
   4   1   9       53.68       46.38      4.75 o
   5   1   9      202.25      184.50     11.35 o
   6   1   9       58.90       82.01      9.02 o
   7   1   9        4.00        2.90      7.18 o
   8   1   9       10.66        5.57      8.58 o
 -14   2   9        0.20      -11.28      8.53 o
 -13   2   9      112.09      117.02     16.56 o
 -12   2   9       42.29       45.38      8.74 o
 -11   2   9        8.65        1.44      7.16 o
 -10   2   9      334.06      288.19     15.39 o
  -9   2   9       58.98       66.60      5.89 o
  -8   2   9       87.20       88.34      4.67 o
  -7   2   9       48.00       50.53      3.68 o
  -6   2   9       13.67       13.23      2.78 o
  -5   2   9       76.00       94.87      3.71 o
  -4   2   9       63.74       63.35      5.17 o
  -3   2   9       75.50       83.49      5.86 o
  -2   2   9      127.71      148.67      5.02 o
  -1   2   9       34.65       29.29      3.16 o
   0   2   9       53.55       70.52      5.11 o
   1   2   9       28.25       35.25      2.93 o
   2   2   9        1.51       -2.30      2.06 o
   3   2   9        3.50       -3.48      2.32 o
   4   2   9      117.75      114.10     10.29 o
   5   2   9       42.77       30.97      5.17 o
   6   2   9        7.58        0.62      6.95 o
   7   2   9       64.53       53.45      9.82 o
   8   2   9       44.56       44.85     10.12 o
 -14   3   9       25.79       23.28      9.17 o
 -13   3   9       38.80       34.31      8.74 o
 -12   3   9        0.27       -4.28      9.16 o
 -11   3   9       19.23       12.24      7.38 o
 -10   3   9        3.21       -1.26      6.18 o
  -9   3   9        0.50       -1.01      3.86 o
  -8   3   9      142.95      131.47      5.91 o
  -7   3   9      514.81      524.68     21.00 o
  -6   3   9       13.76       11.49      3.15 o
  -5   3   9      361.63      341.92     16.20 o
  -4   3   9       48.44       75.88      4.07 o
  -3   3   9       41.59       28.71      2.83 o
  -2   3   9      123.81      140.26      4.13 o
  -1   3   9        0.73        1.84      2.58 o
   0   3   9        6.76        5.39      2.40 o
   1   3   9       96.33       96.67      4.61 o
   2   3   9       36.10       30.81      3.05 o
   3   3   9       92.69       93.30      6.60 o
   4   3   9       23.32       17.01      4.08 o
   5   3   9       39.35       38.44      7.08 o
   6   3   9       17.54        8.73      7.28 o
   7   3   9       23.48       27.61     12.31 o
   8   3   9        6.70        9.81      8.72 o
 -13   4   9       42.57       37.55      8.98 o
 -12   4   9       17.06        3.88      7.73 o
 -11   4   9        0.61       -5.22      6.99 o
 -10   4   9       15.82        6.35      6.67 o
  -9   4   9        3.33       -7.53      5.67 o
  -8   4   9       92.96      101.13      5.66 o
  -7   4   9       22.12       20.99      4.21 o
  -6   4   9       51.44       59.41      4.08 o
  -5   4   9        0.72       -0.35      2.74 o
  -4   4   9        6.38        6.65      2.76 o
  -3   4   9       84.59       85.13      4.38 o
  -2   4   9       74.79       84.09      5.32 o
  -1   4   9       27.94       31.93      3.01 o
   0   4   9        3.76        1.12      2.20 o
   1   4   9        8.65       10.62      2.47 o
   2   4   9        0.62       -3.43      2.29 o
   3   4   9       23.67       18.93      3.39 o
   4   4   9       50.28       41.69      4.94 o
   5   4   9        1.79       -4.22      5.89 o
   6   4   9        0.12       -0.76      6.95 o
   7   4   9       17.59       23.85      8.78 o
   8   4   9        9.99       25.55      9.54 o
 -13   5   9        6.09        6.47      8.36 o
 -12   5   9       14.03        0.43      7.63 o
 -11   5   9        3.30       -2.94      7.15 o
 -10   5   9       61.39       71.15      8.70 o
  -9   5   9        5.38       -2.09      6.03 o
  -8   5   9        1.42       -4.50      5.75 o
  -7   5   9      273.84      280.60     28.93 o
  -6   5   9       42.90       43.05      4.78 o
  -5   5   9       77.79       98.74      6.56 o
  -4   5   9        1.44        0.04      3.16 o
  -3   5   9       19.60       29.24      3.35 o
  -2   5   9       64.83       81.11      5.73 o
  -1   5   9       15.32       11.78      2.60 o
   0   5   9       10.84        6.55      2.52 o
   1   5   9       89.20       83.99      6.32 o
   2   5   9        2.67       -1.99      3.17 o
   3   5   9        1.53       -5.74      3.83 o
   4   5   9       30.44       23.31      5.62 o
   5   5   9       13.27       12.16      8.09 o
   6   5   9       20.56       14.17      9.96 o
   7   5   9        1.59       -7.91      7.66 o
 -12   6   9       16.65       -2.52      8.65 o
 -11   6   9        3.91       -7.42      7.12 o
 -10   6   9        5.51       -5.85     10.41 o
  -9   6   9        1.45       -3.24      6.16 o
  -8   6   9        0.84       -9.96      6.88 o
  -7   6   9        2.76      -10.33      7.78 o
  -6   6   9       77.38       81.06      9.65 o
  -5   6   9        6.32       -4.40      5.44 o
  -4   6   9        2.89       -1.74      3.93 o
  -3   6   9       86.66       90.06      4.66 o
  -2   6   9        9.33        8.57      3.51 o
  -1   6   9        0.90       -1.03      2.89 o
   0   6   9        3.40       -3.03      3.40 o
   1   6   9        3.24        5.69      3.82 o
   2   6   9       29.60       24.67      4.06 o
   3   6   9       39.01       44.46      5.43 o
   4   6   9      145.88      158.96     10.53 o
   5   6   9        0.72        3.67      7.22 o
   6   6   9        1.93        2.43     10.58 o
 -11   7   9        9.87       -4.64     10.61 o
 -10   7   9        0.64      -14.57     10.05 o
  -9   7   9        5.16       -2.11      6.88 o
  -8   7   9        9.42       -0.83     10.66 o
  -7   7   9        5.91        0.28      6.50 o
  -6   7   9        4.54        8.16     14.80 o
  -5   7   9       29.07       57.00     15.91 o
  -4   7   9        5.93        6.01      5.77 o
  -3   7   9        0.25       -3.49      5.47 o
  -2   7   9        8.95        6.76      4.67 o
  -1   7   9        0.01       -2.29      4.45 o
   0   7   9       13.09       11.13      6.42 o
   1   7   9       10.37        6.56      6.29 o
   2   7   9        0.11       -6.14      6.19 o
   3   7   9       25.24       12.79      7.06 o
   4   7   9       10.08       20.23      7.68 o
   5   7   9       58.20       71.12     25.46 o
 -10   8   9       38.86       39.28     13.43 o
  -9   8   9       16.43       -1.96      9.22 o
  -8   8   9        6.49       -8.82     17.71 o
  -7   8   9        9.61      -16.19     15.36 o
  -6   8   9       17.42       33.06     16.60 o
  -5   8   9        3.34       -4.98     14.39 o
  -4   8   9       80.97      112.06     17.71 o
  -3   8   9        3.09        3.41      4.85 o
  -2   8   9        8.30        4.38      4.84 o
  -1   8   9        8.50        8.45      7.87 o
   0   8   9        3.39        2.00      6.55 o
   1   8   9        1.09       -8.73      5.82 o
   2   8   9        0.49       -1.65      6.94 o
   3   8   9       77.29       71.88     11.34 o
   4   8   9       37.38       45.65     12.45 o
  -8   9   9        2.99      -24.07     16.05 o
  -7   9   9        0.06      -23.66     15.77 o
  -6   9   9        8.21      -22.62     15.08 o
  -5   9   9       21.21        9.55     15.77 o
  -4   9   9        5.62        0.42     13.70 o
  -3   9   9        5.01       -0.67      7.82 o
  -2   9   9        0.01       -5.30      7.06 o
  -1   9   9       22.98       27.07      6.98 o
   0   9   9       17.02       11.78      7.94 o
   1   9   9       14.02        2.21      8.72 o
   2   9   9       23.50       22.96     10.79 o
  -5  10   9        8.79       -7.47     15.77 o
  -4  10   9        0.96       -7.75      8.19 o
  -3  10   9        0.07       -8.09      9.20 o
  -2  10   9        9.76        1.85      7.79 o
  -1  10   9        0.01       -5.95      8.58 o
 -14   0  10        5.57       -4.01     12.31 o
 -13   0  10       64.85       59.76     15.08 o
 -12   0  10        2.31      -11.14     10.51 o
 -11   0  10      272.33      235.19     13.71 o
 -10   0  10     2371.79     2156.69     92.93 o
  -9   0  10        8.74        5.23      4.73 o
  -8   0  10       12.92        4.70      4.41 o
  -7   0  10       27.09       15.41      4.40 o
  -6   0  10       62.95       79.79      5.54 o
  -5   0  10       38.96       57.74      5.42 o
  -4   0  10       85.55       87.85      7.59 o
  -3   0  10        2.77       -3.33      2.81 o
  -2   0  10      625.00      604.32     43.71 o
  -1   0  10       81.13      107.87      9.22 o
   0   0  10      140.61      168.36     11.94 o
   1   0  10      153.45      142.81     15.77 o
   2   0  10        1.76       -5.82      3.88 o
   3   0  10       47.57       57.83      9.78 o
   4   0  10       42.50       55.63      7.93 o
   5   0  10      171.69      168.47      8.78 o
   6   0  10       30.67       39.77     11.04 o
   7   0  10      101.01      113.26     19.71 o
   8   0  10       14.93       15.08     13.14 o
 -14   1  10        1.87      -18.47     12.50 o
 -13   1  10       34.28       24.48     10.57 o
 -12   1  10       20.59       11.94      8.66 o
 -11   1  10       30.23       35.81      8.09 o
 -10   1  10      246.90      203.61     22.43 o
  -9   1  10      238.33      212.82      5.74 o
  -8   1  10        8.27        6.66      3.07 o
  -7   1  10        9.65        7.13      2.93 o
  -6   1  10        0.07       -1.46      2.53 o
  -5   1  10       27.85       25.36      2.97 o
  -4   1  10       82.57       87.17      7.03 o
  -3   1  10       32.17       38.64      2.65 o
  -2   1  10        0.17       -3.82      2.55 o
  -1   1  10      261.33      246.20     11.08 o
   0   1  10      548.04      600.36     30.88 o
   1   1  10        0.10       -1.56      2.73 o
   2   1  10        1.26       -4.35      2.90 o
   3   1  10        0.26       -4.21      2.81 o
   4   1  10       54.39       44.42      4.46 o
   5   1  10        4.27        1.51      3.83 o
   6   1  10       22.02       15.49      5.42 o
   7   1  10        6.48        7.10      6.55 o
   8   1  10       28.19       27.80      9.20 o
 -14   2  10       10.90        3.27     13.93 o
 -13   2  10       23.37       22.17      9.79 o
 -12   2  10        0.06      -10.74      7.16 o
 -11   2  10        0.24       -4.48      4.74 o
 -10   2  10      114.15      101.35      6.68 o
  -9   2  10       13.48       16.14      3.77 o
  -8   2  10      179.47      152.65      5.13 o
  -7   2  10       29.08       38.25      3.58 o
  -6   2  10      197.00      205.76      9.05 o
  -5   2  10      293.08      267.81     12.97 o
  -4   2  10      394.08      416.94     17.81 o
  -3   2  10        1.94       -3.27      2.18 o
  -2   2  10       18.91       14.75      2.88 o
  -1   2  10       96.18       97.47      4.42 o
   0   2  10       12.19       14.27      2.85 o
   1   2  10        0.64       -3.08      2.41 o
   2   2  10        0.36       -3.07      3.07 o
   3   2  10        0.38       -4.66      3.11 o
   4   2  10       84.54       75.88      5.24 o
   5   2  10        0.20       -4.49      5.24 o
   6   2  10        4.68        7.37      5.48 o
   7   2  10        1.08        4.69      6.71 o
 -13   3  10       66.69       77.40     10.16 o
 -12   3  10       13.33        5.56      7.69 o
 -11   3  10        5.77       -5.12      7.96 o
 -10   3  10       31.77       25.56      4.88 o
  -9   3  10      104.27       97.68      5.74 o
  -8   3  10       70.66       63.34      4.54 o
  -7   3  10       54.15       61.70      4.33 o
  -6   3  10      120.65      148.39      8.60 o
  -5   3  10       30.90       28.21      3.63 o
  -4   3  10        7.61        8.05      2.95 o
  -3   3  10        0.22       -3.52      2.41 o
  -2   3  10       14.45       16.75      3.13 o
  -1   3  10       50.35       63.62      5.42 o
   0   3  10       18.38       20.00      3.13 o
   1   3  10       31.95       41.51      4.38 o
   2   3  10       37.92       27.30      3.64 o
   3   3  10       22.64       20.75      3.62 o
   4   3  10       99.34       84.66     15.81 o
   5   3  10        8.35       15.91     10.51 o
   6   3  10        2.14       -9.17      7.09 o
   7   3  10       29.61       10.93      8.79 o
 -13   4  10        0.14      -12.39      8.79 o
 -12   4  10        3.39        0.62      7.49 o
 -11   4  10      119.42      105.81      9.89 o
 -10   4  10       31.18       32.21      7.57 o
  -9   4  10       51.40       42.99      7.42 o
  -8   4  10       30.10       31.95      4.91 o
  -7   4  10        0.64       -5.31      3.54 o
  -6   4  10        0.12       -4.63      3.09 o
  -5   4  10       17.08       26.52      3.97 o
  -4   4  10        2.87        1.54      2.91 o
  -3   4  10        2.93       -0.17      2.82 o
  -2   4  10        7.17        4.61      3.00 o
  -1   4  10       74.21       84.14      6.19 o
   0   4  10       31.02       29.88      3.02 o
   1   4  10       14.45       16.19      2.86 o
   2   4  10      212.65      220.10     17.61 o
   3   4  10      170.38      127.65      6.27 o
   4   4  10        9.96        4.25      4.61 o
   5   4  10        3.76       -4.29     10.24 o
   6   4  10       12.48        6.32      7.95 o
   7   4  10       10.15       12.52      9.15 o
 -12   5  10       31.36       14.86      9.80 o
 -11   5  10       11.82       13.05     11.91 o
 -10   5  10        2.07        1.05      6.77 o
  -9   5  10        9.21        0.24      6.10 o
  -8   5  10        7.14       -7.12      7.09 o
  -7   5  10        0.01       -5.93      3.95 o
  -6   5  10        5.84        6.62      4.01 o
  -5   5  10        0.45       -3.34      3.58 o
  -4   5  10       40.93       49.13      4.51 o
  -3   5  10        1.95       -0.46      2.99 o
  -2   5  10       99.63      100.44      7.04 o
  -1   5  10      280.73      306.04     17.63 o
   0   5  10      265.67      296.41     14.97 o
   1   5  10       40.06       36.35      4.17 o
   2   5  10        3.68       -1.16      3.97 o
   3   5  10        7.80       -0.62      5.58 o
   4   5  10       15.44        7.91      7.13 o
   5   5  10        3.20        1.87      7.11 o
   6   5  10        6.12       12.73     11.48 o
 -12   6  10       26.08       11.56     12.47 o
 -11   6  10        2.12       -4.52      8.26 o
 -10   6  10       31.59       32.41      8.23 o
  -9   6  10        6.54        4.47      6.75 o
  -8   6  10       50.98       49.27      7.95 o
  -7   6  10        0.50        4.34      7.50 o
  -6   6  10       48.81       40.70      6.15 o
  -5   6  10      219.02      260.39     10.95 o
  -4   6  10        1.84       -0.70      3.55 o
  -3   6  10       44.93       56.28      5.01 o
  -2   6  10      163.24      160.00      9.19 o
  -1   6  10        4.79        2.33      3.19 o
   0   6  10       29.70       33.80      4.85 o
   1   6  10       10.34        4.71      4.25 o
   2   6  10       57.81       55.48      6.91 o
   3   6  10      125.66      144.21      9.60 o
   4   6  10       12.59       20.67      7.92 o
   5   6  10       45.86       69.90     29.54 o
 -11   7  10        8.56       -1.51      8.12 o
 -10   7  10        0.09       -5.11      6.98 o
  -9   7  10        4.36       -3.50      9.21 o
  -8   7  10        8.70       -7.08     13.49 o
  -7   7  10      394.37      375.18     23.24 o
  -6   7  10      304.34      295.50     21.17 o
  -5   7  10      377.48      394.69     22.27 o
  -4   7  10        9.72       15.98      6.46 o
  -3   7  10       16.05       11.75      6.06 o
  -2   7  10        6.82        6.26      3.88 o
  -1   7  10        2.16       -4.61      4.56 o
   0   7  10        0.25       -4.08      4.66 o
   1   7  10       19.20       12.22      7.04 o
   2   7  10        2.14       -1.29      6.62 o
   3   7  10       26.68       15.85      8.99 o
   4   7  10      132.96      145.02     23.17 o
  -9   8  10        4.93      -16.86     21.24 o
  -8   8  10        5.16      -23.86     15.91 o
  -7   8  10       14.89       -0.14     16.74 o
  -6   8  10       40.44       18.40     16.19 o
  -5   8  10       79.67       78.16     17.71 o
  -4   8  10       76.82       69.45     16.32 o
  -3   8  10       16.46       16.69      5.79 o
  -2   8  10       26.32       37.88      6.25 o
  -1   8  10       10.57       14.60      5.42 o
   0   8  10        8.42       11.49      5.25 o
   1   8  10        1.84       -5.18     11.97 o
   2   8  10        9.89       -8.33     12.45 o
   3   8  10       92.32       92.38     11.92 o
  -7   9  10       10.02       -7.06     16.60 o
  -6   9  10        0.79      -16.60     15.08 o
  -5   9  10        5.06       -2.08     15.08 o
  -4   9  10        2.31      -10.28      7.75 o
  -3   9  10        5.93        2.94      8.10 o
  -2   9  10       10.24        5.27      6.49 o
  -1   9  10       36.96       51.42     10.16 o
   0   9  10       47.58       55.43     26.04 o
   1   9  10        1.92       -5.26      7.39 o
 -14   1  11       10.12      -11.33     14.47 o
 -13   1  11       13.51       -0.74     15.25 o
 -12   1  11       45.36       40.99     10.20 o
 -11   1  11       70.11       67.47      8.09 o
 -10   1  11       19.89       15.71      5.56 o
  -9   1  11        0.33       -4.63      3.09 o
  -8   1  11        5.43        0.77      3.14 o
  -7   1  11       19.16       21.64      3.37 o
  -6   1  11       27.13       30.04      3.36 o
  -5   1  11       26.00       23.84      3.06 o
  -4   1  11       22.05       23.87      3.00 o
  -3   1  11       37.65       31.36      3.03 o
  -2   1  11       78.05       94.64      4.70 o
  -1   1  11      203.93      227.47     11.68 o
   0   1  11      217.35      224.22     12.94 o
   1   1  11       47.66       49.49      5.82 o
   2   1  11       78.48       90.56      9.38 o
   3   1  11       50.17       57.15      4.43 o
   4   1  11      134.31      126.12      8.36 o
   5   1  11        5.03       -6.05      4.03 o
   6   1  11        2.53       -3.17      6.34 o
   7   1  11       28.21       25.59     10.66 o
 -13   2  11        4.44       -4.32      7.99 o
 -12   2  11      150.68      146.91     10.37 o
 -11   2  11       12.58       -0.12      4.74 o
 -10   2  11       12.37       11.52      4.77 o
  -9   2  11       65.74       55.37      4.73 o
  -8   2  11       12.48        9.45      3.70 o
  -7   2  11      209.22      225.40      6.11 o
  -6   2  11        1.02        3.91      2.87 o
  -5   2  11        1.42        3.52      2.47 o
  -4   2  11        0.00        3.56      2.81 o
  -3   2  11      153.71      150.19      5.91 o
  -2   2  11       57.81       60.42      3.88 o
  -1   2  11      194.65      197.39      8.64 o
   0   2  11      126.17      114.24      7.00 o
   1   2  11      566.45      599.28     34.70 o
   2   2  11       38.77       41.71      4.57 o
   3   2  11       85.21       99.27      9.93 o
   4   2  11       35.25       36.86      5.27 o
   5   2  11       77.67       59.94      7.03 o
   6   2  11        3.56        3.61      6.58 o
   7   2  11        4.96       11.78      7.50 o
 -13   3  11       10.93        0.31      9.45 o
 -12   3  11       89.96       89.39     11.61 o
 -11   3  11       13.60        3.44      7.24 o
 -10   3  11        2.30       -4.53      4.29 o
  -9   3  11       21.67       23.83      4.16 o
  -8   3  11        0.61       -4.90      3.27 o
  -7   3  11       50.64       46.83      4.94 o
  -6   3  11       12.77       13.21      3.51 o
  -5   3  11       56.14       76.12      5.04 o
  -4   3  11       46.89       58.48      3.81 o
  -3   3  11       42.27       31.44      3.81 o
  -2   3  11       30.68       26.00      3.64 o
  -1   3  11        0.92        0.42      2.85 o
   0   3  11        1.43       -0.48      2.80 o
   1   3  11      126.02      141.87     10.01 o
   2   3  11       98.89      115.83      9.96 o
   3   3  11        0.03       -6.67      4.45 o
   4   3  11        0.14       -1.78      6.00 o
   5   3  11       26.67       31.46     10.24 o
   6   3  11        0.55       -7.93      6.63 o
 -13   4  11        1.61       -2.87      9.00 o
 -12   4  11       36.06       37.10      9.97 o
 -11   4  11       21.16       15.14      7.75 o
 -10   4  11       23.05       20.21      7.56 o
  -9   4  11       12.52       15.71      4.93 o
  -8   4  11       15.33        9.22      3.88 o
  -7   4  11        8.94       -4.95      3.30 o
  -6   4  11       13.24       19.33      4.19 o
  -5   4  11        0.05       -5.24      3.49 o
  -4   4  11        6.08        2.72      3.38 o
  -3   4  11        7.80        1.94      3.11 o
  -2   4  11        1.16       -4.58      3.06 o
  -1   4  11        3.26       -1.50      2.70 o
   0   4  11        0.13       -0.69      2.64 o
   1   4  11      164.82      189.46      8.82 o
   2   4  11        3.74        5.25      3.37 o
   3   4  11       20.68       26.28      5.37 o
   4   4  11       35.16       38.86      8.29 o
   5   4  11        5.79       14.08      8.58 o
   6   4  11        9.05        4.44      9.09 o
 -12   5  11        3.16      -14.84      9.89 o
 -11   5  11        1.09      -10.66      7.11 o
 -10   5  11        0.35       -4.71      6.73 o
  -9   5  11        7.41        2.96      6.55 o
  -8   5  11       17.67       10.79      6.46 o
  -7   5  11       55.29       67.78      6.66 o
  -6   5  11        3.56        0.87      4.09 o
  -5   5  11        6.66       -5.52      3.68 o
  -4   5  11       58.80       58.90      4.62 o
  -3   5  11        8.27       -2.84      3.16 o
  -2   5  11        4.81        0.30      3.25 o
  -1   5  11        2.36        3.30      3.35 o
   0   5  11       12.41        2.75      3.18 o
   1   5  11       15.05       14.39      3.89 o
   2   5  11      311.16      362.40     29.97 o
   3   5  11       13.06       12.62      5.03 o
   4   5  11      118.26       95.73     15.91 o
   5   5  11       19.11       28.78     12.73 o
 -11   6  11        0.96       -7.54      8.98 o
 -10   6  11       32.13       27.92      8.23 o
  -9   6  11       26.91        2.19      9.18 o
  -8   6  11        5.35        3.60      8.60 o
  -7   6  11       70.24       76.31     10.49 o
  -6   6  11       34.15       38.31      7.62 o
  -5   6  11        4.87        0.85      4.08 o
  -4   6  11        0.70       -5.30      3.53 o
  -3   6  11        1.33       -4.70      3.61 o
  -2   6  11       15.77       14.66      3.86 o
  -1   6  11       91.32      108.48     12.15 o
   0   6  11       87.57       97.30     17.64 o
   1   6  11       13.17       13.30      5.55 o
   2   6  11        2.74        2.45      4.56 o
   3   6  11       28.88       41.09     11.00 o
   4   6  11        9.82       12.32      8.99 o
 -10   7  11       39.92       25.69     10.76 o
  -9   7  11        7.01       -2.98     12.10 o
  -8   7  11       26.37       10.21     11.90 o
  -7   7  11      169.28      163.94     21.72 o
  -6   7  11       53.46       73.87     17.43 o
  -5   7  11        0.48       -0.34      6.71 o
  -4   7  11       33.43       53.74      7.74 o
  -3   7  11       10.31       14.86      4.86 o
  -2   7  11       16.91       17.36      5.44 o
  -1   7  11        0.18        3.03      4.91 o
   0   7  11        1.08       -1.37      4.91 o
   1   7  11        5.76        7.78      6.18 o
   2   7  11       23.59       26.99     11.12 o
   3   7  11        1.11       -4.83     19.85 o
  -9   8  11        2.73      -16.42     21.37 o
  -8   8  11       19.72      -16.74     17.02 o
  -7   8  11       31.88       -0.83     16.74 o
  -6   8  11       40.06       28.91     16.88 o
  -5   8  11       60.57       53.40     17.02 o
  -4   8  11       57.15       43.99     15.91 o
  -3   8  11       25.11       24.82      7.30 o
  -2   8  11        7.75       -4.02      6.33 o
  -1   8  11        2.14       -4.07      5.89 o
   0   8  11        8.25        6.07      6.25 o
   1   8  11        9.93       -0.95      6.26 o
   2   8  11        4.42        1.52      9.42 o
  -6   9  11       14.17       10.51     16.60 o
  -5   9  11        2.22      -12.31     14.53 o
  -4   9  11        0.60      -11.90      7.93 o
  -3   9  11        0.31      -11.00      7.64 o
  -2   9  11       26.04       34.67      9.76 o
  -1   9  11       25.64       18.00      7.38 o
 -13   0  12       71.55       71.25     16.74 o
 -12   0  12      104.61      112.33     17.43 o
 -11   0  12        0.52       -4.22      5.74 o
 -10   0  12        0.00       -3.51      5.26 o
  -9   0  12        3.99        4.79      4.91 o
  -8   0  12      128.45      124.56      6.79 o
  -7   0  12        6.54        2.41      4.49 o
  -6   0  12        0.85       -2.09      4.13 o
  -5   0  12        1.78       -1.98      3.93 o
  -4   0  12      302.28      291.74     19.18 o
  -3   0  12        3.81       -8.08      5.47 o
  -2   0  12       61.32       79.54     10.86 o
  -1   0  12     4244.08     4547.87    291.83 o
   0   0  12     1241.12     1266.29     89.22 o
   1   0  12       24.54       21.07      5.86 o
   2   0  12       56.55       54.49      8.96 o
   3   0  12        0.36       -3.60      6.77 o
   4   0  12       14.92       12.50      6.32 o
   5   0  12       16.01        5.65      8.12 o
   6   0  12        2.15       -2.92      8.17 o
 -13   1  12        0.25       -1.92      8.66 o
 -12   1  12       72.14       62.00      7.86 o
 -11   1  12      370.76      331.80      7.60 o
 -10   1  12       72.80       72.71      5.27 o
  -9   1  12       50.48       59.79      4.49 o
  -8   1  12        3.32       -1.01      3.29 o
  -7   1  12        9.87        5.28      3.23 o
  -6   1  12        6.79        2.81      3.10 o
  -5   1  12        0.15       -2.86      3.08 o
  -4   1  12        3.91       -2.66      2.79 o
  -3   1  12        5.22       -5.56      3.71 o
  -2   1  12      439.24      437.63     21.58 o
  -1   1  12      373.19      439.57     18.85 o
   0   1  12       36.14       62.20      5.54 o
   1   1  12        2.09       -0.01      3.64 o
   2   1  12       85.58      105.50     11.00 o
   3   1  12       11.33       10.11      4.65 o
   4   1  12       31.22       25.43      5.25 o
   5   1  12       39.48       29.09      6.40 o
   6   1  12        2.74       -9.66      6.44 o
 -13   2  12        7.39       -2.03      8.14 o
 -12   2  12        4.78        0.73      7.77 o
 -11   2  12        7.42        1.97      5.06 o
 -10   2  12       65.17       63.20      5.20 o
  -9   2  12        2.63        1.09      3.76 o
  -8   2  12        6.11        1.07      3.66 o
  -7   2  12      206.31      197.88      8.93 o
  -6   2  12      224.91      210.56     15.85 o
  -5   2  12      415.01      469.13     15.31 o
  -4   2  12        4.63        1.07      3.36 o
  -3   2  12       11.88        3.22      4.49 o
  -2   2  12      243.70      246.43     10.61 o
  -1   2  12      125.38      136.45      8.26 o
   0   2  12        6.18        3.21      3.57 o
   1   2  12       12.66       13.45      3.69 o
   2   2  12       46.70       41.01      4.76 o
   3   2  12        7.39        5.39      4.99 o
   4   2  12        6.63       17.45      6.85 o
   5   2  12       46.82       53.72      8.42 o
   6   2  12        7.50       10.57      7.49 o
 -13   3  12        0.01      -12.92      9.47 o
 -12   3  12        8.52       -6.13      7.60 o
 -11   3  12       16.02       27.36      8.16 o
 -10   3  12        8.80        4.58      4.88 o
  -9   3  12        5.18        1.78      3.90 o
  -8   3  12        0.20       -5.28      3.52 o
  -7   3  12        4.47       12.60      4.14 o
  -6   3  12       53.53       63.28      5.23 o
  -5   3  12      357.02      349.83     20.22 o
  -4   3  12        7.40        1.40      2.95 o
  -3   3  12      175.03      187.02      9.30 o
  -2   3  12      186.17      195.97     15.78 o
  -1   3  12       98.53      102.60      5.49 o
   0   3  12      164.22      179.38     10.02 o
   1   3  12        3.85       -1.57      3.53 o
   2   3  12       79.42       78.06      7.70 o
   3   3  12       58.99       71.56     12.15 o
   4   3  12       65.18       72.84     10.91 o
   5   3  12       13.87       16.41      9.07 o
 -12   4  12        8.87       -6.79      8.31 o
 -11   4  12       25.68       17.07      8.17 o
 -10   4  12       48.82       39.68      8.21 o
  -9   4  12       15.68        4.49      4.78 o
  -8   4  12        0.23       -5.82      3.88 o
  -7   4  12        1.63       -4.91      3.90 o
  -6   4  12      103.11      107.82      5.56 o
  -5   4  12       53.38       52.15      5.14 o
  -4   4  12       64.25       62.50      6.79 o
  -3   4  12      102.22      107.22      6.51 o
  -2   4  12       16.54       19.29      3.91 o
  -1   4  12      131.82      118.01      8.46 o
   0   4  12      185.57      181.99     12.19 o
   1   4  12       10.38        6.60      3.72 o
   2   4  12        0.02       -1.12      4.44 o
   3   4  12      135.93      134.98     14.46 o
   4   4  12        1.49        7.33      8.81 o
   5   4  12        5.82        1.41      8.98 o
 -12   5  12        5.47      -11.76      7.84 o
 -11   5  12       72.62       71.58      9.67 o
 -10   5  12       54.97       42.06      8.67 o
  -9   5  12        1.49      -12.01      8.01 o
  -8   5  12       15.01       11.80      5.81 o
  -7   5  12       16.42       15.32      4.68 o
  -6   5  12       23.41       27.25      4.92 o
  -5   5  12        4.99        4.26      4.14 o
  -4   5  12        3.79        8.91      3.66 o
  -3   5  12       39.11       50.24      4.92 o
  -2   5  12       18.64       11.65      3.79 o
  -1   5  12        0.01       -2.41      3.37 o
   0   5  12        2.99        2.45      4.26 o
   1   5  12       10.82        9.34      4.67 o
   2   5  12       12.93        9.76      6.09 o
   3   5  12        1.03       -4.05      8.27 o
   4   5  12        1.45        4.28      8.74 o
 -11   6  12        0.11       -5.83     12.45 o
 -10   6  12        3.15        4.01      9.93 o
  -9   6  12       17.59       16.52      9.90 o
  -8   6  12       17.79       12.94     10.17 o
  -7   6  12        7.34        5.72      8.97 o
  -6   6  12      149.43      200.03     18.81 o
  -5   6  12        3.08       -6.22      4.24 o
  -4   6  12       33.96       37.74      5.13 o
  -3   6  12       12.19        3.82      4.18 o
  -2   6  12       16.95       16.64      4.01 o
  -1   6  12        3.01       -1.40      4.98 o
   0   6  12        0.73        2.54      5.03 o
   1   6  12       28.55       30.24      7.00 o
   2   6  12        8.36       10.97     10.56 o
   3   6  12       48.91       63.75     15.51 o
  -9   7  12        4.15       -1.24      9.85 o
  -8   7  12        0.72      -12.66      8.88 o
  -7   7  12        1.06       -8.85     15.49 o
  -6   7  12      196.22      209.73     20.47 o
  -5   7  12      281.81      346.27     16.53 o
  -4   7  12       72.50      105.15      9.40 o
  -3   7  12       11.55        8.47      4.49 o
  -2   7  12       22.36       23.53      6.18 o
  -1   7  12        3.91       -2.68      5.85 o
   0   7  12       35.53       32.66     11.12 o
   1   7  12        0.14        0.72      8.64 o
   2   7  12       17.46        7.71      6.91 o
  -7   8  12      134.37      100.85     20.89 o
  -6   8  12      106.15       93.93     19.64 o
  -5   8  12        0.08        3.18     14.66 o
  -4   8  12        8.29        7.29     10.72 o
  -3   8  12        7.12        1.12      6.84 o
  -2   8  12        6.88        7.24      6.75 o
  -1   8  12       17.38       10.53      6.86 o
   0   8  12        6.34        1.36      6.59 o
 -13   1  13        2.66      -16.31     10.87 o
 -12   1  13       52.20       55.03      7.94 o
 -11   1  13       15.46        6.59      4.64 o
 -10   1  13      183.99      183.38      6.33 o
  -9   1  13       23.41       27.63      4.50 o
  -8   1  13       17.29        9.72      3.65 o
  -7   1  13        0.64       -0.90      3.27 o
  -6   1  13       34.92       35.06      4.30 o
  -5   1  13       99.74      103.00      6.81 o
  -4   1  13       19.02       14.56      3.75 o
  -3   1  13      253.44      228.76     10.16 o
  -2   1  13        0.09       -5.12      3.41 o
  -1   1  13      137.46      154.36      8.76 o
   0   1  13      547.20      590.62     30.41 o
   1   1  13        0.33       -4.48      5.32 o
   2   1  13       26.62       25.43      6.42 o
   3   1  13        2.57       -5.86      4.59 o
   4   1  13       18.40       19.94      7.23 o
   5   1  13        0.21        2.09      7.12 o
 -13   2  13        3.79       -6.20     10.62 o
 -12   2  13        9.80       -4.58      6.33 o
 -11   2  13        2.86       -6.61      5.86 o
 -10   2  13       40.09       40.60      5.12 o
  -9   2  13        1.48       -5.66      3.77 o
  -8   2  13        1.72       -5.17      3.45 o
  -7   2  13        0.68       -4.90      3.97 o
  -6   2  13       68.36       68.60      6.73 o
  -5   2  13        0.00       -4.89      3.26 o
  -4   2  13      115.80      137.98      7.54 o
  -3   2  13      155.07      144.79      8.82 o
  -2   2  13        1.49       -5.50      3.66 o
  -1   2  13       52.92       36.02      4.53 o
   0   2  13        0.00       -5.38      3.84 o
   1   2  13        9.85        7.70      4.93 o
   2   2  13        3.49       -5.23      4.53 o
   3   2  13        9.88       11.30      7.91 o
   4   2  13        0.00       -0.60      8.54 o
 -12   3  13        0.47       -5.06      7.79 o
 -11   3  13        4.15       -3.72      7.41 o
 -10   3  13        3.39       -2.17      4.20 o
  -9   3  13        1.63       -5.60      3.87 o
  -8   3  13        0.66       -5.78      3.85 o
  -7   3  13       39.27       44.79      5.33 o
  -6   3  13       34.28       32.32      4.76 o
  -5   3  13        2.08        0.08      3.43 o
  -4   3  13      269.34      301.61     15.76 o
  -3   3  13        5.62        1.55      3.81 o
  -2   3  13        0.25       -5.26      3.51 o
  -1   3  13       29.30       21.26      4.58 o
   0   3  13        0.02       -5.61      3.74 o
   1   3  13        6.22       -2.69      4.22 o
   2   3  13        4.66        5.39      4.91 o
   3   3  13       17.02       21.90      9.16 o
   4   3  13        9.07        9.54      9.12 o
 -12   4  13       10.47       -3.72      8.21 o
 -11   4  13        8.37       -2.30      7.75 o
 -10   4  13        0.71       -1.86      9.38 o
  -9   4  13        0.05       -5.60      4.39 o
  -8   4  13        8.42       -4.71      5.66 o
  -7   4  13       52.73       61.82      5.62 o
  -6   4  13        3.31       -3.01      4.09 o
  -5   4  13        0.62       -5.47      3.65 o
  -4   4  13       50.22       56.37      8.08 o
  -3   4  13       21.61       15.31      4.05 o
  -2   4  13       21.41       14.53      3.94 o
  -1   4  13        7.02        5.20      3.46 o
   0   4  13        0.37       -5.28      3.59 o
   1   4  13        0.24       -7.96      5.30 o
   2   4  13        1.59        4.14      6.82 o
   3   4  13       19.59       33.44      9.47 o
   4   4  13       12.80       20.25      9.56 o
 -11   5  13        2.85       -7.25     10.54 o
 -10   5  13        5.32        9.43     10.15 o
  -9   5  13        8.28        5.09     17.78 o
  -8   5  13        0.14       -6.52      4.35 o
  -7   5  13       24.40       13.40      4.97 o
  -6   5  13        5.89        4.30      5.20 o
  -5   5  13      118.79      132.92      7.27 o
  -4   5  13      174.93      187.50      7.26 o
  -3   5  13        8.40        1.35      4.77 o
  -2   5  13        5.03       -2.57      3.94 o
  -1   5  13       15.99       17.28      4.42 o
   0   5  13        0.17       -5.35      4.95 o
   1   5  13        0.20      -11.05      7.63 o
   2   5  13        4.54       -1.17      6.96 o
   3   5  13        4.82        1.44      8.96 o
 -10   6  13        3.47       -4.73     10.13 o
  -9   6  13        0.95      -14.20     10.58 o
  -8   6  13        3.01       -3.02      8.69 o
  -7   6  13       16.95        8.74     20.34 o
  -6   6  13       11.70        6.82      5.86 o
  -5   6  13       31.90       40.69      6.22 o
  -4   6  13       21.65       30.88      5.63 o
  -3   6  13        2.63       12.50      5.07 o
  -2   6  13        2.13       -5.56      4.10 o
  -1   6  13       10.12       -2.85      5.68 o
   0   6  13        0.12       -2.59      6.10 o
   1   6  13        0.04       -2.31      5.98 o
   2   6  13        0.57      -12.44      9.18 o
  -8   7  13       50.95       33.20     18.54 o
  -7   7  13       14.57       23.38     17.29 o
  -6   7  13       31.65       34.72     17.29 o
  -5   7  13       19.61       36.72     11.15 o
  -4   7  13        4.45        8.13      7.58 o
  -3   7  13        0.17       -7.24      6.18 o
  -2   7  13        0.06       -7.24      6.03 o
  -1   7  13        1.03       -4.70      6.24 o
   0   7  13        0.13       -5.62      6.22 o
  -5   8  13        0.06        9.82     15.49 o
  -4   8  13        0.13       -5.56      6.94 o
  -3   8  13        8.80       -4.41      7.02 o
 -12   0  14       74.12       63.79     14.18 o
 -11   0  14      352.39      337.95     15.11 o
 -10   0  14      454.66      487.85     14.07 o
  -9   0  14       56.63       55.98      6.92 o
  -8   0  14       57.33       42.83      6.36 o
  -7   0  14       30.52       20.98      6.76 o
  -6   0  14        0.98        2.99      5.80 o
  -5   0  14       34.62       30.66      6.91 o
  -4   0  14        0.68       -2.96      4.91 o
  -3   0  14        5.75       -9.08      6.05 o
  -2   0  14        0.10       -9.33      6.22 o
  -1   0  14       30.01       26.63      7.81 o
   0   0  14       50.94       53.47     10.67 o
   1   0  14        5.13       -2.88      9.06 o
   2   0  14       32.00       39.98     13.97 o
   3   0  14        1.86        8.02     12.31 o
   4   0  14       32.86       18.22      9.58 o
 -12   1  14        1.37       -5.58      5.90 o
 -11   1  14       20.67       26.45      6.31 o
 -10   1  14       68.61       60.14      5.57 o
  -9   1  14       59.68       53.85      5.16 o
  -8   1  14        3.55       -0.91      4.01 o
  -7   1  14       27.63       26.33      4.37 o
  -6   1  14       15.89       19.76      4.07 o
  -5   1  14        5.99       -5.40      3.60 o
  -4   1  14        3.02       -5.54      3.69 o
  -3   1  14        4.30       -3.44      4.63 o
  -2   1  14        1.78       -1.77      4.68 o
  -1   1  14      132.94      142.18      7.60 o
   0   1  14      100.09      114.19      7.45 o
   1   1  14       21.08       14.78      5.96 o
   2   1  14        0.00      -11.66      7.77 o
   3   1  14       19.80       17.26      7.67 o
 -12   2  14        4.74        5.30      6.63 o
 -11   2  14        5.05       -2.99      5.58 o
 -10   2  14        7.06        4.90      5.45 o
  -9   2  14       28.49       26.74      5.18 o
  -8   2  14        6.57        1.45      4.51 o
  -7   2  14        4.11       -3.23      4.11 o
  -6   2  14      118.96      128.99      5.96 o
  -5   2  14       80.91       91.36      6.89 o
  -4   2  14       63.34       74.92      7.87 o
  -3   2  14        4.45        3.39      4.14 o
  -2   2  14       92.06       99.94      7.27 o
  -1   2  14        0.16       -4.61      4.84 o
   0   2  14       13.73       21.65      5.54 o
   1   2  14        3.33       -1.72      5.54 o
   2   2  14        0.43       -0.06      7.13 o
   3   2  14        6.78       -7.24      6.80 o
 -12   3  14       10.62        1.66     14.12 o
 -11   3  14        0.16       -9.09      6.06 o
 -10   3  14        8.88       -0.62      6.32 o
  -9   3  14       10.29        2.95      4.70 o
  -8   3  14        0.00       -6.30      4.20 o
  -7   3  14        0.34       -6.24      4.16 o
  -6   3  14      135.69      129.54      6.14 o
  -5   3  14       57.87       63.14      5.69 o
  -4   3  14       30.66       29.30      5.07 o
  -3   3  14        0.13       -6.22      4.15 o
  -2   3  14       17.91       15.49      4.68 o
  -1   3  14        5.42        1.72      4.93 o
   0   3  14        0.15       -6.98      4.65 o
   1   3  14        6.20        1.28      5.93 o
   2   3  14        4.19        1.04      8.67 o
   3   3  14        7.99       -2.35      8.86 o
 -11   4  14       56.26       64.35     12.32 o
 -10   4  14        8.78       -7.79      9.47 o
  -9   4  14        4.18       -7.21      6.06 o
  -8   4  14        2.09       -6.58      4.38 o
  -7   4  14        1.44       -0.57      4.55 o
  -6   4  14       88.65      115.33      8.88 o
  -5   4  14       86.32      113.41     10.47 o
  -4   4  14        1.80       -2.14      4.24 o
  -3   4  14       42.54       40.96      5.20 o
  -2   4  14       42.41       31.62      5.09 o
  -1   4  14        1.11       -5.56      4.16 o
   0   4  14        2.71       -5.31      5.69 o
   1   4  14        5.18        4.05      7.22 o
   2   4  14        3.53        1.05      8.76 o
 -10   5  14       23.66       16.81     10.46 o
  -9   5  14        2.35       -4.18      9.26 o
  -8   5  14        1.93       -0.83      6.27 o
  -7   5  14        0.00       -8.66      5.77 o
  -6   5  14       21.79       27.62      6.01 o
  -5   5  14       23.60       29.95      6.14 o
  -4   5  14        3.10       -0.44      5.26 o
  -3   5  14        0.00       -6.90      4.60 o
  -2   5  14       11.05        9.91      5.72 o
  -1   5  14       51.68       65.14      9.05 o
   0   5  14       65.06       79.27     15.84 o
   1   5  14        7.67       -1.31      9.63 o
  -9   6  14        4.05        1.80     13.35 o
  -8   6  14        7.38       -1.26     10.93 o
  -7   6  14        9.15       -0.11      8.00 o
  -6   6  14        2.95        6.68      8.41 o
  -5   6  14       96.58      116.33     11.03 o
  -4   6  14        7.29        2.64      7.48 o
  -3   6  14       75.38       76.08      7.93 o
  -2   6  14        9.52        9.71      6.71 o
  -1   6  14       21.51       16.88      7.05 o
   0   6  14        0.31      -13.25      9.34 o
  -5   7  14       85.67      115.58     14.36 o
  -4   7  14        1.40        5.88      8.06 o
  -3   7  14        0.41        2.36      6.74 o
  -2   7  14        6.48       -1.70      6.44 o
 -11   1  15        1.23       -5.86      5.60 o
 -10   1  15        2.20        3.86      5.60 o
  -9   1  15       79.29       95.49      8.35 o
  -8   1  15       35.13       30.33      5.22 o
  -7   1  15        5.26        4.52      4.53 o
  -6   1  15        6.43       -0.30      4.48 o
  -5   1  15       13.85       14.53      4.81 o
  -4   1  15        8.42       -1.29      4.65 o
  -3   1  15       10.50       13.90      5.07 o
  -2   1  15       15.08       20.73      5.44 o
  -1   1  15        4.20        9.91      5.69 o
   0   1  15        1.89        6.39     10.21 o
   1   1  15       14.00       15.95     10.58 o
   2   1  15        2.18       -2.94      8.95 o
 -11   2  15       20.86       11.28      7.19 o
 -10   2  15       22.31       11.02      6.59 o
  -9   2  15        0.19       -8.70      5.80 o
  -8   2  15       23.24       21.54      5.07 o
  -7   2  15        0.85        0.50      4.37 o
  -6   2  15        1.11        8.21      5.21 o
  -5   2  15        5.41        7.38      4.69 o
  -4   2  15        9.47        1.30      4.70 o
  -3   2  15        5.93       -6.86      4.57 o
  -2   2  15        4.19       -0.74      5.38 o
  -1   2  15       70.29       82.49      9.04 o
   0   2  15        9.24       11.33      7.73 o
   1   2  15       12.16       19.25     12.31 o
   2   2  15        0.60       -7.62      7.11 o
 -11   3  15        2.33        1.86      7.05 o
 -10   3  15        2.75       -9.30      6.20 o
  -9   3  15        6.09        3.10      6.39 o
  -8   3  15        2.97       -2.75      5.82 o
  -7   3  15        0.00       -6.53      4.36 o
  -6   3  15        0.06       -4.07      4.49 o
  -5   3  15       20.97       22.41      5.88 o
  -4   3  15       19.38        5.68      5.47 o
  -3   3  15        1.85       -7.40      4.94 o
  -2   3  15        0.23       -9.45      6.30 o
  -1   3  15        0.25       -6.68      6.91 o
   0   3  15        4.45        3.13      6.35 o
   1   3  15        2.36        2.27      7.19 o
 -10   4  15        9.61        7.83      7.18 o
  -9   4  15        0.55       -9.12      6.08 o
  -8   4  15        1.92       -3.50      6.15 o
  -7   4  15        0.09       -8.32      5.79 o
  -6   4  15        0.27      -10.54      7.03 o
  -5   4  15        0.16       -2.63      7.55 o
  -4   4  15        1.05       -6.34      6.95 o
  -3   4  15        1.16      -10.38      6.92 o
  -2   4  15        1.69       -3.35      6.91 o
  -1   4  15        0.13       -2.78      7.04 o
   0   4  15       17.39       16.71      6.67 o
  -9   5  15        0.12       -2.72      7.88 o
  -8   5  15        0.16       -5.08      6.45 o
  -7   5  15       19.31       23.17      8.70 o
  -6   5  15        2.40       -4.82      7.52 o
  -5   5  15        9.47        3.55      7.86 o
  -4   5  15        7.09        4.08      7.45 o
  -3   5  15        5.94        1.13      5.81 o
  -2   5  15        0.49       -7.13      7.21 o
  -1   5  15        7.56        7.96      9.98 o
  -7   6  15        0.56       -9.12      8.09 o
  -6   6  15       16.41       17.96      8.95 o
  -5   6  15       21.70       33.20      8.99 o
  -4   6  15        0.04      -11.68      9.20 o
  -3   6  15        0.27       -6.35      5.91 o
 -10   0  16        1.21       -2.35     12.73 o
  -9   0  16        0.71       -0.22      8.93 o
  -8   0  16        0.92       -6.70      8.65 o
  -7   0  16       19.13        7.25      8.94 o
  -6   0  16        0.74       -9.47      6.32 o
  -5   0  16        8.97        9.79      6.87 o
  -4   0  16        0.07       -6.94      6.87 o
  -3   0  16       18.69        8.92     13.63 o
  -2   0  16      148.64      150.64     24.42 o
  -1   0  16      253.83      278.90     21.17 o
 -10   1  16       70.41       74.63     10.76 o
  -9   1  16        2.42        3.61      7.68 o
  -8   1  16        4.84       -4.38      7.05 o
  -7   1  16        0.11        0.27      6.43 o
  -6   1  16        0.99       -2.21      5.81 o
  -5   1  16        4.14        8.10      6.55 o
  -4   1  16        0.97       -5.15      6.19 o
  -3   1  16       37.83       40.77      8.71 o
  -2   1  16       70.15       90.94     10.87 o
  -1   1  16       12.72        6.23     10.14 o
   0   1  16        0.52       10.66     10.81 o
 -10   2  16       16.79        7.12      6.91 o
  -9   2  16        3.21        0.79      6.15 o
  -8   2  16       17.96       13.64      8.13 o
  -7   2  16       15.69       20.40      8.24 o
  -6   2  16       97.03      109.42     10.59 o
  -5   2  16       24.55       14.14      6.74 o
  -4   2  16        0.09       -9.01      6.18 o
  -3   2  16        2.71       -2.04      7.78 o
  -2   2  16        0.09       -8.35      7.57 o
  -1   2  16        0.34       -4.25      7.65 o
   0   2  16        0.27      -10.85      8.04 o
  -9   3  16        0.12       -5.04      6.43 o
  -8   3  16        0.12       -2.95      6.02 o
  -7   3  16        0.03       -4.30      7.58 o
  -6   3  16       33.17       49.30      9.41 o
  -5   3  16       19.88       15.75      8.19 o
  -4   3  16        0.01       -6.79      7.72 o
  -3   3  16        5.04       -5.53      7.35 o
  -2   3  16        4.17       -3.97      7.64 o
  -1   3  16        0.03       -6.28      7.85 o
  -8   4  16        2.80       -4.11      6.43 o
  -7   4  16       10.02       -4.80      7.79 o
  -6   4  16        0.04      -11.29      7.53 o
  -5   4  16        0.79       -1.86      7.79 o
  -4   4  16        0.49       -7.74      7.31 o
  -3   4  16        4.74       -0.62      7.72 o
  -2   4  16       12.49        0.29      9.58 o
  -6   5  16        3.13       -5.65      8.12 o
  -5   5  16        0.01       -8.88      7.82 o
  -4   5  16        0.15       -2.90      7.63 o
  -9   1  17       23.76       15.37      8.37 o
  -8   1  17        2.32        2.42      7.50 o
  -7   1  17       11.92       18.28      8.28 o
  -6   1  17        7.65       -0.20      6.73 o
  -5   1  17        0.18       -9.28      6.19 o
  -4   1  17        5.46        5.37      8.81 o
  -3   1  17        2.07      -10.59      7.06 o
  -2   1  17       42.36       67.26     10.76 o
  -8   2  17        0.06       -3.93      7.79 o
  -7   2  17        1.21        0.18      7.95 o
  -6   2  17        2.02       -6.48      7.58 o
  -5   2  17        0.62       -5.88      7.90 o
  -4   2  17       10.88        3.73      7.12 o
  -3   2  17       10.25       17.89      9.18 o
  -7   3  17        7.46        3.94      8.72 o
  -6   3  17        1.53        1.13      8.27 o
  -5   3  17       33.60       45.00      9.69 o
  -4   3  17        6.84        3.18      8.53 o
 
